# Supplementary material for: Poly[[diaqua­(μ2-5,5-dioxodibenzo[b,d]thio­phene-3,7-dicarboxyl­ato)(μ2-ethyl­ene glycol)manganese(II)] dimethyl­acetamide solvate]
Source: Acta Crystallogr Sect E Struct Rep Online. 2010 Nov 13;66(Pt 12):m1554. doi: 10.1107/S1600536810045411 (PMC3011537; doi:10.1107/S1600536810045411)
Supplement: Supplementary file 2 [file e-66-m1554-Isup2.hkl]

# 
# h,k,l, Fc-squared, Fo-squared, sigma(Fo-squared) and status flag 
# 
data_I
_shelx_title ' 1 in P2(1)/n' 
_shelx_refln_list_code          4 
_shelx_F_calc_maximum      450.15 
_exptl_crystal_F_000      1124.00 
_reflns_d_resolution_high  0.7469 
 
loop_ 
 _symmetry_equiv_pos_as_xyz 
 'x, y, z' 
 '-x, y+1/2, -z+1/2' 
 '-x, -y, -z' 
 'x, -y-1/2, z-1/2' 
 
_cell_length_a     7.0564 
_cell_length_b    11.8142 
_cell_length_c    28.0008 
_cell_angle_alpha  90.000 
_cell_angle_beta  100.544 
_cell_angle_gamma  90.000 
 
_shelx_F_squared_multiplier     1.000 
 
loop_ 
 _refln_index_h 
 _refln_index_k 
 _refln_index_l 
 _refln_F_squared_calc 
 _refln_F_squared_meas 
 _refln_F_squared_sigma 
 _refln_observed_status 
   1   0   0     7902.12     8011.93    160.09 o 
   2   0   0     3343.07     2865.51     41.02 o 
   3   0   0        1.36        0.26      1.27 o 
   4   0   0     4832.85     4785.38     79.91 o 
   5   0   0     3444.47     3353.35     57.78 o 
   6   0   0     2884.42     2806.35     49.89 o 
   7   0   0     1550.03     1536.77     30.26 o 
   8   0   0       14.25       -0.07      3.44 o 
   9   0   0      246.31      228.85     16.45 o 
   1   1   0       81.21       80.42      1.42 o 
   2   1   0       30.71       58.37      1.42 o 
   3   1   0      820.92      835.06     10.05 o 
   4   1   0     2316.63     2296.76     25.81 o 
   5   1   0       41.71       43.42      2.45 o 
   6   1   0      329.50      324.98      6.69 o 
   7   1   0        5.01        2.89      2.33 o 
   8   1   0      155.35      155.54      5.36 o 
   9   1   0        0.19       -0.76      4.46 o 
   0   2   0      846.74      933.65     33.84 o 
   1   2   0     5031.35     5247.56     59.53 o 
   2   2   0     2637.56     2652.31     26.75 o 
   3   2   0       29.11       22.12      1.19 o 
   4   2   0      400.72      354.54      4.99 o 
   5   2   0     1026.95      913.82     13.07 o 
   6   2   0      490.80      482.94      8.56 o 
   7   2   0      236.28      233.61      6.06 o 
   8   2   0      504.05      460.97      9.35 o 
   9   2   0      205.49      222.65     11.91 o 
   1   3   0     7662.29     7364.57     76.79 o 
   2   3   0      110.70       99.56      1.98 o 
   3   3   0     1033.76     1236.75     12.49 o 
   4   3   0      722.61      769.58      9.14 o 
   5   3   0     1708.29     1671.78     21.74 o 
   6   3   0      491.86      499.34      8.73 o 
   7   3   0        6.30        5.52      2.31 o 
   8   3   0        8.68       11.76      2.85 o 
   9   3   0       61.22       78.26      8.14 o 
   0   4   0        3.06        1.78      0.87 o 
   1   4   0      135.25      184.39      2.46 o 
   2   4   0     1350.52     1447.09     13.50 o 
   3   4   0     3405.65     3815.57     36.17 o 
   4   4   0      135.50      165.79      3.31 o 
   5   4   0      327.34      362.62      7.01 o 
   6   4   0      880.99      850.45     12.90 o 
   7   4   0       42.45       51.77      3.33 o 
   8   4   0       43.96       46.07      3.54 o 
   1   5   0     2291.74     2164.34     19.68 o 
   2   5   0     2065.06     2189.29     21.11 o 
   3   5   0     4980.42     5020.74     50.22 o 
   4   5   0      822.73      803.79      9.76 o 
   5   5   0     1696.49     1618.99     21.20 o 
   6   5   0        1.20        0.66      1.70 o 
   7   5   0      102.80      103.24      4.32 o 
   8   5   0      211.38      210.38      8.65 o 
   0   6   0     2282.30     2315.38     43.89 o 
   1   6   0      339.49      386.54      4.42 o 
   2   6   0     6985.88     7436.63     68.91 o 
   3   6   0      143.11      105.65      2.42 o 
   4   6   0     1745.37     1841.72     19.98 o 
   5   6   0      514.19      563.60      9.13 o 
   6   6   0       52.47       60.02      3.92 o 
   7   6   0      479.41      477.79      9.09 o 
   8   6   0       38.12       40.09      5.02 o 
   1   7   0     5205.68     5107.43     48.10 o 
   2   7   0      737.06      687.92      7.35 o 
   3   7   0     3200.27     3027.04     29.30 o 
   4   7   0     1050.34      975.86     13.37 o 
   5   7   0      836.92      790.88     10.87 o 
   6   7   0      308.83      305.40      7.06 o 
   7   7   0      116.53      123.78      5.58 o 
   8   7   0      587.79      581.81     25.69 o 
   0   8   0      237.27      243.71      4.67 o 
   1   8   0      243.88      273.18      3.71 o 
   2   8   0      593.66      642.49      7.12 o 
   3   8   0        2.14        5.81      1.31 o 
   4   8   0       77.37       90.07      3.15 o 
   5   8   0      238.93      223.43      5.51 o 
   6   8   0        2.51        5.06      2.53 o 
   7   8   0       99.26       95.34      5.00 o 
   8   8   0       99.20      116.85     11.75 o 
   1   9   0      246.96      246.90      4.20 o 
   2   9   0      621.14      618.18      8.02 o 
   3   9   0     3847.68     3735.06     38.07 o 
   4   9   0       26.87       32.01      2.21 o 
   5   9   0       14.01        9.23      3.12 o 
   6   9   0       79.29       94.20      4.54 o 
   7   9   0       17.27       24.82      6.37 o 
   0  10   0      307.28      304.59      8.54 o 
   1  10   0     1280.86     1301.49     17.36 o 
   2  10   0      566.98      555.75     10.14 o 
   3  10   0        8.99        6.54      2.08 o 
   4  10   0        1.52        7.95      1.90 o 
   5  10   0        1.07        1.56      1.97 o 
   6  10   0        6.56       10.10      5.08 o 
   7  10   0        4.47        2.82      6.27 o 
   1  11   0     1635.88     1565.08     20.58 o 
   2  11   0        8.04        9.48      2.12 o 
   3  11   0       94.59      102.02      3.96 o 
   4  11   0       27.72       35.29      5.30 o 
   5  11   0       21.25       22.07      3.51 o 
   6  11   0      184.98      182.33     14.72 o 
   0  12   0      496.54      522.67     13.12 o 
   1  12   0       75.06       74.24      3.41 o 
   2  12   0     1223.82     1244.57     18.17 o 
   3  12   0      631.05      591.23     12.19 o 
   4  12   0      357.38      341.43      9.25 o 
   5  12   0      396.05      392.86     12.57 o 
   1  13   0      892.99      883.78     13.72 o 
   2  13   0      466.44      445.88      9.87 o 
   3  13   0      263.35      258.10      8.08 o 
   4  13   0        1.40        1.61      3.87 o 
   5  13   0      137.29      155.23     14.72 o 
   0  14   0       14.90       19.76      3.91 o 
   1  14   0       18.80       20.20      2.81 o 
   2  14   0      104.97      103.43      5.66 o 
   3  14   0       68.78       76.28     11.43 o 
   4  14   0        7.04       11.28      7.83 o 
   1  15   0      495.51      558.75     19.47 o 
   2  15   0        0.51       -3.63      4.65 o 
  -9   1   1       12.08       15.90      5.43 o 
  -8   1   1      671.64      635.39     11.48 o 
  -7   1   1        8.99        9.51      2.53 o 
  -6   1   1        5.90        7.27      1.98 o 
  -5   1   1      476.51      461.21      7.79 o 
  -4   1   1      562.46      548.54      7.42 o 
  -3   1   1     1348.43     1350.14     15.46 o 
  -2   1   1     1166.19     1158.54     12.09 o 
  -1   1   1      487.45      466.81      6.46 o 
   0   1   1    10137.29    10225.79    140.24 o 
   1   1   1     2667.10     2805.92     32.14 o 
   2   1   1      200.17      262.57      3.62 o 
   3   1   1       29.41       14.48      1.00 o 
   4   1   1      548.67      590.14      7.88 o 
   5   1   1     1353.24     1330.65     17.87 o 
   6   1   1       25.68       22.76      2.35 o 
   7   1   1      189.33      183.78      5.32 o 
   8   1   1        4.16        1.17      2.53 o 
   9   1   1       91.99       87.34      8.31 o 
  -9   2   1       62.77       85.42      8.36 o 
  -8   2   1        0.28        0.71      2.43 o 
  -7   2   1     1572.49     1578.84     21.89 o 
  -6   2   1      241.09      251.33      5.76 o 
  -5   2   1       41.13       50.66      2.50 o 
  -4   2   1     3636.66     3625.23     36.82 o 
  -3   2   1     3730.54     3840.41     36.21 o 
  -2   2   1     2193.97     2204.14     22.41 o 
  -1   2   1     8125.36     8554.62    112.79 o 
   0   2   1      942.13      890.54     16.32 o 
   1   2   1      855.83      809.88     12.17 o 
   2   2   1     2339.58     2460.64     26.58 o 
   3   2   1      364.72      373.99      5.24 o 
   4   2   1     5108.21     5117.19     51.28 o 
   5   2   1        1.17        0.93      1.48 o 
   6   2   1       49.99       49.06      2.85 o 
   7   2   1     1335.77     1322.24     18.96 o 
   8   2   1      184.82      172.50      6.57 o 
   9   2   1      119.21      110.32      9.00 o 
  -9   3   1       52.17       55.98      7.46 o 
  -8   3   1      106.63      111.76      4.74 o 
  -7   3   1       81.70       86.40      4.07 o 
  -6   3   1      235.78      224.81      5.38 o 
  -5   3   1      395.24      388.30      7.12 o 
  -4   3   1      316.17      312.79      4.64 o 
  -3   3   1     2565.88     2423.10     23.33 o 
  -2   3   1      394.35      403.62      5.23 o 
  -1   3   1      366.77      385.08      4.82 o 
   0   3   1        1.87        1.58      0.93 o 
   1   3   1       86.09       47.24      1.75 o 
   2   3   1      322.55      343.81      4.11 o 
   3   3   1      463.81      383.88      4.65 o 
   4   3   1      721.37      747.81      8.97 o 
   5   3   1     1790.56     1683.38     21.86 o 
   6   3   1      588.93      598.47      9.94 o 
   7   3   1      361.25      369.14      7.73 o 
   8   3   1      435.89      461.78      9.42 o 
   9   3   1       16.93       19.76      5.76 o 
  -9   4   1      483.22      517.59     18.37 o 
  -8   4   1      127.53      122.10      4.95 o 
  -7   4   1      735.94      722.39     11.98 o 
  -6   4   1      162.89      164.04      4.59 o 
  -5   4   1      336.43      318.38      6.15 o 
  -4   4   1     2104.24     2125.24     22.49 o 
  -3   4   1     1551.53     1659.06     15.52 o 
  -2   4   1     6887.19     6964.43     67.66 o 
  -1   4   1     1600.92     1652.42     16.90 o 
   0   4   1    15442.71    15830.52    165.46 o 
   1   4   1      826.77      881.54      8.91 o 
   2   4   1      121.86       70.85      1.56 o 
   3   4   1      154.36      171.41      2.80 o 
   4   4   1     3510.90     3441.25     35.29 o 
   5   4   1      857.75      825.01     12.07 o 
   6   4   1      277.06      285.51      6.19 o 
   7   4   1      174.85      174.92      5.52 o 
   8   4   1      231.44      236.22      6.55 o 
  -8   5   1       12.62       16.69      3.24 o 
  -7   5   1      458.90      453.20      9.63 o 
  -6   5   1       15.01       18.12      2.19 o 
  -5   5   1     1719.10     1667.43     21.71 o 
  -4   5   1       22.46       23.46      1.63 o 
  -3   5   1     1178.11     1057.09     11.69 o 
  -2   5   1      525.31      596.27      6.64 o 
  -1   5   1      574.24      547.85      5.67 o 
   0   5   1     1678.07     1858.68     20.12 o 
   1   5   1     3205.41     3222.78     30.35 o 
   2   5   1     1084.70     1072.10     10.39 o 
   3   5   1     4352.52     4550.75     45.68 o 
   4   5   1     5348.01     5601.01     56.40 o 
   5   5   1        4.26        7.60      1.74 o 
   6   5   1      272.85      282.79      6.16 o 
   7   5   1      659.84      664.48     13.76 o 
   8   5   1      257.79      279.17      7.79 o 
  -8   6   1        4.94        6.89      3.24 o 
  -7   6   1       42.32       53.66      3.42 o 
  -6   6   1       17.18       17.81      2.21 o 
  -5   6   1     1329.91     1315.11     16.35 o 
  -4   6   1      262.86      277.23      4.66 o 
  -3   6   1      946.14      961.93     10.32 o 
  -2   6   1      237.91      270.36      3.57 o 
  -1   6   1      830.36      765.60      9.30 o 
   0   6   1       12.46       20.74      1.73 o 
   1   6   1        1.93       -0.58      0.58 o 
   2   6   1     1338.02     1266.23     12.25 o 
   3   6   1     4804.45     5091.27     45.41 o 
   4   6   1      377.33      397.60      6.47 o 
   5   6   1      402.29      420.81      7.43 o 
   6   6   1        8.19       10.78      2.05 o 
   7   6   1      115.82      130.58      4.84 o 
   8   6   1       59.78       67.69      7.08 o 
  -8   7   1      201.96      243.57     15.98 o 
  -7   7   1        1.25       -1.19      2.38 o 
  -6   7   1      408.52      400.15      8.93 o 
  -5   7   1      698.02      692.57     13.15 o 
  -4   7   1       32.19       29.30      2.30 o 
  -3   7   1        5.33       11.61      1.25 o 
  -2   7   1      615.89      600.53      6.58 o 
  -1   7   1     1559.39     1600.50     15.19 o 
   0   7   1      215.61      280.13      4.79 o 
   1   7   1       23.43       44.31      1.48 o 
   2   7   1     3518.10     3552.84     32.17 o 
   3   7   1      355.77      373.22      4.80 o 
   4   7   1      118.34      118.81      3.36 o 
   5   7   1      200.38      193.08      4.38 o 
   6   7   1       56.93       58.22      4.31 o 
   7   7   1       26.62       34.91      4.35 o 
   8   7   1      299.63      352.13     19.27 o 
  -8   8   1      185.41      200.97     14.57 o 
  -7   8   1       16.06       18.92      3.85 o 
  -6   8   1       74.98       92.98      4.45 o 
  -5   8   1       21.14       27.40      2.24 o 
  -4   8   1     1918.18     1875.83     20.56 o 
  -3   8   1      138.20      141.66      2.78 o 
  -2   8   1       89.46       92.05      2.16 o 
  -1   8   1        2.64        1.07      0.75 o 
   0   8   1     1529.57     1559.48     20.85 o 
   1   8   1      114.92      144.44      2.78 o 
   2   8   1      232.97      224.00      3.61 o 
   3   8   1     2773.53     2657.35     27.53 o 
   4   8   1        7.68        6.97      1.75 o 
   5   8   1      447.83      447.14      7.81 o 
   6   8   1      345.64      351.19     12.75 o 
   7   8   1      421.20      451.51     10.60 o 
  -7   9   1        6.94       13.17      6.02 o 
  -6   9   1      499.56      547.79     11.38 o 
  -5   9   1        6.42        6.33      1.84 o 
  -4   9   1     1085.45     1098.14     16.66 o 
  -3   9   1        4.30        7.31      2.48 o 
  -2   9   1     1359.43     1281.36     14.41 o 
  -1   9   1       10.59       14.22      1.39 o 
   0   9   1     1865.82     1792.41     22.44 o 
   1   9   1     2086.68     2012.67     21.43 o 
   2   9   1      427.98      411.86      5.98 o 
   3   9   1     1963.64     1919.24     20.72 o 
   4   9   1      186.90      194.93      4.58 o 
   5   9   1      220.98      211.64      7.56 o 
   6   9   1        2.99        1.47      3.52 o 
   7   9   1      362.40      383.79     29.37 o 
  -7  10   1       59.51       71.42      9.24 o 
  -6  10   1       78.96       96.98      4.66 o 
  -5  10   1      184.94      200.91      7.09 o 
  -4  10   1       31.32       39.04      3.47 o 
  -3  10   1      780.61      714.02     11.01 o 
  -2  10   1     3635.72     3546.78     41.91 o 
  -1  10   1     1964.67     1879.94     26.16 o 
   0  10   1        9.84        4.92      1.68 o 
   1  10   1        9.70        6.05      1.81 o 
   2  10   1      795.46      758.98     11.44 o 
   3  10   1     1223.74     1228.28     14.32 o 
   4  10   1      972.98     1011.73     14.33 o 
   5  10   1      413.13      416.45      7.74 o 
   6  10   1      215.44      233.89      6.82 o 
  -6  11   1      356.15      381.74     21.30 o 
  -5  11   1      723.26      709.86     14.55 o 
  -4  11   1     1464.97     1384.57     23.45 o 
  -3  11   1      627.65      624.95     10.30 o 
  -2  11   1     1035.40     1056.83     15.07 o 
  -1  11   1     2522.06     2519.95     31.03 o 
   0  11   1      116.89      122.99      4.03 o 
   1  11   1      581.11      556.77     10.48 o 
   2  11   1     1385.04     1293.16     17.73 o 
   3  11   1        6.35        7.64      2.31 o 
   4  11   1        9.47        8.74      2.89 o 
   5  11   1      410.43      436.42     10.70 o 
  -5  12   1        4.59        3.31      5.57 o 
  -4  12   1      109.90      105.10      7.60 o 
  -3  12   1      369.05      364.93      7.68 o 
  -2  12   1      144.54      147.96      4.82 o 
  -1  12   1        1.92        0.76      1.89 o 
   0  12   1     1023.81     1046.33     15.20 o 
   1  12   1      298.94      292.52      6.48 o 
   2  12   1       12.24       16.80      2.57 o 
   3  12   1      109.89      106.90      5.32 o 
   4  12   1        3.21        1.50      3.46 o 
   5  12   1      286.28      303.44     10.89 o 
  -5  13   1        0.35        7.99      7.83 o 
  -4  13   1      173.41      184.74      8.79 o 
  -3  13   1        0.12        5.11      2.96 o 
  -2  13   1       47.36       61.75      3.55 o 
  -1  13   1        9.06       13.11      2.45 o 
   0  13   1      232.45      216.99      5.75 o 
   1  13   1       54.13       64.45      3.69 o 
   2  13   1      102.48      108.51      5.04 o 
   3  13   1        3.89        6.99      3.11 o 
   4  13   1       29.44       27.14      4.89 o 
   5  13   1       20.61        9.71      7.83 o 
  -4  14   1      107.53      130.95     13.94 o 
  -3  14   1      454.14      449.42     24.28 o 
  -2  14   1      266.84      270.23      8.67 o 
  -1  14   1      239.84      252.83      6.54 o 
   0  14   1        1.04       -0.09      2.19 o 
   1  14   1      333.57      352.36      7.87 o 
   2  14   1        4.59        8.64      3.41 o 
   3  14   1      190.58      240.91     17.70 o 
   4  14   1       85.55      115.75     13.63 o 
  -2  15   1      135.18      144.00     15.74 o 
  -1  15   1       74.60       80.91     12.06 o 
   0  15   1      341.71      358.77     23.26 o 
   1  15   1       45.53       44.93      7.22 o 
   2  15   1       49.77       43.09      9.01 o 
  -9   0   2      184.47      165.19      9.97 o 
  -8   0   2      122.86      117.91      6.81 o 
  -7   0   2     2568.44     2507.53     46.05 o 
  -6   0   2       65.50       74.74      4.70 o 
  -5   0   2     1880.99     1747.17     31.86 o 
  -4   0   2     1041.32     1006.67     15.84 o 
  -3   0   2     1537.89     1404.41     24.77 o 
  -2   0   2     7298.86     8054.37    131.69 o 
  -1   0   2      121.68       -0.97     11.77 o 
   0   0   2     6157.52     6075.85    502.82 o 
   1   0   2      767.70      789.41     13.28 o 
   2   0   2      602.12      591.15     10.88 o 
   3   0   2     1573.83     1624.32     28.38 o 
   4   0   2     4603.16     4639.54     77.62 o 
   5   0   2     1132.23     1086.32     21.30 o 
   6   0   2      308.68      272.95     13.02 o 
   7   0   2       74.61       74.48      5.44 o 
   8   0   2       93.05      101.81      6.42 o 
   9   0   2      218.91      248.43     17.23 o 
  -9   1   2        0.73        3.50      4.71 o 
  -8   1   2      213.77      223.60      6.34 o 
  -7   1   2     1249.95     1221.29     17.75 o 
  -6   1   2     1261.26     1239.57     17.32 o 
  -5   1   2     1950.11     1887.46     24.11 o 
  -4   1   2     2424.27     2412.52     27.02 o 
  -3   1   2      739.70      643.77      7.36 o 
  -2   1   2      631.34      745.54      8.68 o 
  -1   1   2    45287.05    41939.29   1356.73 o 
   0   1   2      458.02      455.97     10.47 o 
   1   1   2    17267.36    17018.03    200.27 o 
   2   1   2      298.97      271.40      3.77 o 
   3   1   2     2177.01     2138.81     23.76 o 
   4   1   2     3527.96     3542.29     38.86 o 
   5   1   2     6094.95     5871.05     69.42 o 
   6   1   2      190.37      176.43      4.88 o 
   7   1   2      622.61      632.23     10.93 o 
   8   1   2      341.82      352.83      9.47 o 
   9   1   2       23.25       43.41      6.81 o 
  -9   2   2       69.36       82.40      8.14 o 
  -8   2   2      204.81      193.29      5.85 o 
  -7   2   2      313.84      306.71      7.05 o 
  -6   2   2      503.70      465.77      8.31 o 
  -5   2   2      420.95      407.77      7.08 o 
  -4   2   2        2.01        5.35      1.17 o 
  -3   2   2        0.91        2.47      0.63 o 
  -2   2   2     6691.44     7593.80     80.57 o 
  -1   2   2     1229.19     1301.33     16.83 o 
   0   2   2     1889.80     1854.18     33.16 o 
   1   2   2      959.38     1074.92     14.02 o 
   2   2   2       52.41       68.87      1.46 o 
   3   2   2       33.45       32.47      1.37 o 
   4   2   2      492.07      548.61      6.91 o 
   5   2   2       61.52       64.32      2.83 o 
   6   2   2      920.26      894.23     13.44 o 
   7   2   2        5.33       10.19      2.52 o 
   8   2   2       21.10       28.10      3.26 o 
   9   2   2      100.27       99.54      8.80 o 
  -9   3   2       61.29       69.42      7.70 o 
  -8   3   2       53.62       64.75      3.96 o 
  -7   3   2      482.65      464.34      8.83 o 
  -6   3   2       13.60       13.91      2.10 o 
  -5   3   2       93.48      111.67      3.46 o 
  -4   3   2      880.76      910.16     10.52 o 
  -3   3   2     4011.18     3790.23     35.82 o 
  -2   3   2      116.44      128.99      2.25 o 
  -1   3   2     1354.16     1249.84     13.73 o 
   0   3   2     1693.17     1781.65     17.93 o 
   1   3   2    12507.66    12567.33    130.88 o 
   2   3   2     1951.00     2105.47     20.22 o 
   3   3   2      176.05      225.82      3.17 o 
   4   3   2       14.49       20.67      1.37 o 
   5   3   2     1012.74     1000.06     14.12 o 
   6   3   2      193.62      183.67      4.99 o 
   7   3   2     1056.21     1062.26     16.00 o 
   8   3   2       23.66       26.32      3.21 o 
   9   3   2       11.80        9.72      5.59 o 
  -9   4   2        6.83       19.26      5.92 o 
  -8   4   2      120.64      118.56      4.89 o 
  -7   4   2      148.21      150.57      4.93 o 
  -6   4   2     1045.74      981.93     14.38 o 
  -5   4   2       55.50       53.07      2.60 o 
  -4   4   2     3366.88     3351.09     34.36 o 
  -3   4   2      580.10      579.63      6.19 o 
  -2   4   2       11.00        6.48      0.94 o 
  -1   4   2      819.61      841.19      8.52 o 
   0   4   2    11876.56    12039.37    142.08 o 
   1   4   2      140.23      160.96      2.28 o 
   2   4   2     3564.41     3829.10     34.04 o 
   3   4   2     2582.06     2728.02     26.30 o 
   4   4   2     2012.18     2063.86     21.90 o 
   5   4   2       17.14       19.26      2.01 o 
   6   4   2      270.05      244.78      5.71 o 
   7   4   2      297.70      298.01      6.85 o 
   8   4   2        7.89       11.95      3.06 o 
  -8   5   2      123.62      120.77      5.67 o 
  -7   5   2      157.32      160.68      6.13 o 
  -6   5   2       57.89       73.45      3.83 o 
  -5   5   2      339.33      356.75      6.10 o 
  -4   5   2     2040.07     1984.79     21.23 o 
  -3   5   2       56.44       52.62      1.54 o 
  -2   5   2     3906.50     3929.63     35.10 o 
  -1   5   2     1660.99     1799.43     16.52 o 
   0   5   2      233.91      238.46      3.17 o 
   1   5   2     2081.95     2212.95     21.20 o 
   2   5   2      468.47      497.40      5.99 o 
   3   5   2       11.18        5.43      1.65 o 
   4   5   2      732.64      705.46      8.80 o 
   5   5   2      201.19      194.79      4.66 o 
   6   5   2        3.52        5.32      1.88 o 
   7   5   2       56.77       63.75      3.62 o 
   8   5   2      485.37      456.05     11.55 o 
  -8   6   2        0.13       -0.67      3.11 o 
  -7   6   2      554.31      552.82     10.39 o 
  -6   6   2      439.74      407.32      7.67 o 
  -5   6   2     1290.34     1282.48     14.90 o 
  -4   6   2     3491.81     3316.45     34.29 o 
  -3   6   2     5911.53     6045.39     59.49 o 
  -2   6   2     4064.86     3806.42     34.18 o 
  -1   6   2      128.43      120.46      2.13 o 
   0   6   2     8404.93     8158.56     87.06 o 
   1   6   2      960.85     1120.71     11.48 o 
   2   6   2    13050.48    12760.25    111.36 o 
   3   6   2      205.10      160.21      2.76 o 
   4   6   2     4970.88     4782.17     48.54 o 
   5   6   2      290.25      271.08      5.61 o 
   6   6   2      352.90      364.71      9.62 o 
   7   6   2      962.52      942.20     18.92 o 
   8   6   2      517.00      552.35     25.22 o 
  -8   7   2      228.70      238.25     15.35 o 
  -7   7   2       71.63       75.89      3.88 o 
  -6   7   2      366.32      377.27      7.37 o 
  -5   7   2       14.85       26.08      1.96 o 
  -4   7   2     1112.23     1026.34     12.95 o 
  -3   7   2      799.06      839.14      8.85 o 
  -2   7   2     1055.84     1093.40     10.89 o 
  -1   7   2      192.48      178.83      2.71 o 
   0   7   2        8.96       19.08      0.89 o 
   1   7   2     3204.40     3317.44     30.05 o 
   2   7   2        3.40        5.57      0.90 o 
   3   7   2     1236.51     1330.47     13.89 o 
   4   7   2      290.92      296.82      5.53 o 
   5   7   2      203.37      198.37      5.73 o 
   6   7   2       81.56       84.00      4.18 o 
   7   7   2      188.50      198.20      6.65 o 
   8   7   2        3.22       10.02      6.74 o 
  -8   8   2        2.14        6.89      6.58 o 
  -7   8   2       58.94       65.70      5.04 o 
  -6   8   2       28.26       25.07      5.76 o 
  -5   8   2      396.43      365.35      5.98 o 
  -4   8   2      759.48      731.31     10.10 o 
  -3   8   2      289.48      275.48      4.30 o 
  -2   8   2     4705.79     4613.77     41.54 o 
  -1   8   2       14.26       15.05      1.05 o 
   0   8   2     1787.18     1857.97     23.18 o 
   1   8   2      881.83      876.55     10.28 o 
   2   8   2     2795.85     2807.25     28.86 o 
   3   8   2      143.87      143.22      3.18 o 
   4   8   2      191.31      184.44      4.95 o 
   5   8   2      401.04      386.43      7.12 o 
   6   8   2       17.50       25.58      3.11 o 
   7   8   2       69.68       82.35      5.44 o 
  -7   9   2       50.62       67.19      8.61 o 
  -6   9   2      261.28      263.49      7.10 o 
  -5   9   2       80.44       95.90      3.48 o 
  -4   9   2      174.32      177.27      5.82 o 
  -3   9   2       26.09       33.15      2.62 o 
  -2   9   2       78.30       83.52      2.53 o 
  -1   9   2      672.01      664.06      8.43 o 
   0   9   2      612.46      642.11      8.09 o 
   1   9   2       27.10       37.90      1.90 o 
   2   9   2      274.74      246.62      4.35 o 
   3   9   2      154.64      151.11      3.44 o 
   4   9   2      158.44      154.78      4.16 o 
   5   9   2        0.27        2.18      1.78 o 
   6   9   2       41.78       49.04      4.05 o 
   7   9   2      263.95      276.78     15.66 o 
  -7  10   2        7.39        5.80      6.27 o 
  -6  10   2       82.87       90.37      9.42 o 
  -5  10   2      402.08      397.03      9.73 o 
  -4  10   2      452.99      425.81      9.83 o 
  -3  10   2      342.39      330.06      6.66 o 
  -2  10   2      169.17      186.38      4.87 o 
  -1  10   2      650.47      592.67      9.46 o 
   0  10   2      128.36      121.84      3.83 o 
   1  10   2       43.52       49.69      2.41 o 
   2  10   2      305.00      267.12      4.87 o 
   3  10   2     1666.43     1556.97     17.53 o 
   4  10   2        8.50       17.15      3.84 o 
   5  10   2        4.50       10.69      2.13 o 
   6  10   2        0.39       10.68      3.99 o 
  -6  11   2      312.49      367.01     20.52 o 
  -5  11   2        1.56        3.28      3.01 o 
  -4  11   2       17.20       18.44      3.88 o 
  -3  11   2      287.77      294.56      6.49 o 
  -2  11   2      430.45      437.79      8.11 o 
  -1  11   2       54.95       58.04      3.09 o 
   0  11   2      845.72      817.19     12.23 o 
   1  11   2      264.55      265.27      7.86 o 
   2  11   2       14.68       21.00      2.45 o 
   3  11   2      389.86      362.43      8.69 o 
   4  11   2      371.49      376.04      9.52 o 
   5  11   2       63.58       66.08      4.92 o 
   6  11   2       21.91       40.10      6.74 o 
  -5  12   2      143.39      174.74      8.59 o 
  -4  12   2      506.10      492.19     11.58 o 
  -3  12   2      296.34      292.33      6.79 o 
  -2  12   2      677.86      669.09     12.32 o 
  -1  12   2      149.87      144.40      5.03 o 
   0  12   2     1250.00     1216.27     17.05 o 
   1  12   2       32.78       37.28      2.76 o 
   2  12   2     1797.30     1731.18     22.92 o 
   3  12   2        0.86       -0.27      2.83 o 
   4  12   2        7.79        7.39      3.09 o 
   5  12   2        0.98        0.22      4.30 o 
  -5  13   2      161.15      166.03     15.66 o 
  -4  13   2       51.14       45.42      5.43 o 
  -3  13   2      249.12      250.81      7.13 o 
  -2  13   2      665.64      633.43     10.97 o 
  -1  13   2     1125.42     1096.93     16.16 o 
   0  13   2        0.40        0.12      2.02 o 
   1  13   2      236.91      238.91      6.08 o 
   2  13   2        3.42        4.95      2.37 o 
   3  13   2     1014.82     1081.83     22.68 o 
   4  13   2       82.68       85.56      8.36 o 
   5  13   2       54.72       50.44     10.34 o 
  -4  14   2      160.13      174.18     15.51 o 
  -3  14   2       36.63       34.84      5.64 o 
  -2  14   2      152.15      159.11      6.75 o 
  -1  14   2       70.45       62.97      3.74 o 
   0  14   2      280.40      286.94      6.92 o 
   1  14   2        3.34        5.83      2.50 o 
   2  14   2      880.04      907.01     17.84 o 
   3  14   2       25.32       23.96      8.77 o 
   4  14   2      151.24      146.77     15.19 o 
  -2  15   2       66.63       74.31      7.97 o 
  -1  15   2      225.26      219.39     29.29 o 
   0  15   2        1.09        5.99      6.97 o 
   1  15   2       13.56       14.01      5.86 o 
   2  15   2      134.56      158.25     10.43 o 
  -9   1   3        1.14        0.55      4.65 o 
  -8   1   3      243.78      245.30      6.54 o 
  -7   1   3       11.00       11.74      2.54 o 
  -6   1   3        0.94        5.38      1.86 o 
  -5   1   3      129.39      145.58      4.02 o 
  -4   1   3     1681.13     1627.70     18.64 o 
  -3   1   3     1599.63     1622.18     18.23 o 
  -2   1   3    64124.41    65293.88    696.30 o 
  -1   1   3     3736.69     3998.67     55.29 o 
   0   1   3      225.78      232.83      6.09 o 
   1   1   3    11155.94    11228.38    127.05 o 
   2   1   3      205.00      212.01      2.83 o 
   3   1   3     1418.34     1359.18     15.59 o 
   4   1   3     2164.00     2193.23     24.76 o 
   5   1   3     2217.47     2130.63     27.02 o 
   6   1   3     1593.36     1576.59     21.31 o 
   7   1   3       45.46       53.65      3.46 o 
   8   1   3        5.94        6.86      2.67 o 
   9   1   3      168.55      205.44     11.75 o 
  -9   2   3      233.01      228.24     11.91 o 
  -8   2   3       50.86       55.74      4.97 o 
  -7   2   3     1295.93     1264.58     18.19 o 
  -6   2   3      219.17      216.79      5.22 o 
  -5   2   3        3.18        6.60      1.50 o 
  -4   2   3     3743.67     3912.94     39.56 o 
  -3   2   3       39.25       37.10      2.16 o 
  -2   2   3      468.17      566.36      6.00 o 
  -1   2   3     1014.37     1040.23     12.35 o 
   0   2   3    26772.50    26492.09    359.42 o 
   1   2   3     1261.24     1390.77     16.42 o 
   2   2   3     1871.48     1875.86     19.22 o 
   3   2   3       55.60       44.21      1.45 o 
   4   2   3     5204.23     5218.97     56.47 o 
   5   2   3     1409.46     1335.54     17.95 o 
   6   2   3       29.99       33.80      3.34 o 
   7   2   3      208.44      210.56      5.76 o 
   8   2   3      180.68      178.69      5.78 o 
   9   2   3       45.77       49.58      7.13 o 
  -9   3   3        0.23        0.63      4.62 o 
  -8   3   3      600.69      638.32     12.38 o 
  -7   3   3      126.89      135.72      5.08 o 
  -6   3   3        3.76        4.48      1.82 o 
  -5   3   3       28.79       26.36      2.04 o 
  -4   3   3     2131.73     2192.68     22.88 o 
  -3   3   3     1571.86     1674.25     17.57 o 
  -2   3   3     1700.17     1591.82     51.22 o 
  -1   3   3      382.60      433.17      4.97 o 
   0   3   3     1519.08     1524.35     19.15 o 
   1   3   3     1661.95     1613.92     16.49 o 
   2   3   3      437.54      423.55      5.08 o 
   3   3   3      315.91      264.01      3.56 o 
   4   3   3        9.99        8.49      1.17 o 
   5   3   3     1786.72     1687.09     21.98 o 
   6   3   3       36.93       36.41      2.70 o 
   7   3   3      718.85      712.91     11.96 o 
   8   3   3      257.33      266.71      7.02 o 
  -9   4   3       74.15       79.50      8.25 o 
  -8   4   3       27.80       30.96      3.44 o 
  -7   4   3      564.32      543.30      9.81 o 
  -6   4   3       26.76       25.37      2.37 o 
  -5   4   3      780.54      736.18     10.96 o 
  -4   4   3        1.78        5.18      0.99 o 
  -3   4   3      397.98      553.56      6.30 o 
  -2   4   3     2606.75     2623.08     25.01 o 
  -1   4   3      404.58      410.17      4.62 o 
   0   4   3    13404.41    13629.16    186.51 o 
   1   4   3     3348.58     3506.44     32.82 o 
   2   4   3      528.52      516.94      5.47 o 
   3   4   3        0.80        3.62      0.86 o 
   4   4   3       55.87       41.67      1.81 o 
   5   4   3      525.76      520.46      8.59 o 
   6   4   3      611.91      593.39      9.93 o 
   7   4   3      262.65      274.75      6.65 o 
   8   4   3       54.87       58.24      4.14 o 
  -8   5   3      445.17      464.17     10.33 o 
  -7   5   3        0.16        2.98      2.21 o 
  -6   5   3     1017.13     1057.37     15.39 o 
  -5   5   3     1295.93     1315.91     16.28 o 
  -4   5   3     3502.39     3593.76     36.86 o 
  -3   5   3     2894.71     2870.52     28.96 o 
  -2   5   3     1749.73     1760.35     16.38 o 
  -1   5   3      128.56      100.38      1.81 o 
   0   5   3     1526.06     1699.22     17.00 o 
   1   5   3      114.12       65.72      2.22 o 
   2   5   3     4100.32     4335.47     40.64 o 
   3   5   3    11506.14    11436.10    128.95 o 
   4   5   3      674.60      699.06      8.73 o 
   5   5   3      831.22      796.43     11.82 o 
   6   5   3       21.71       21.98      2.36 o 
   7   5   3      181.05      197.48      5.71 o 
   8   5   3      107.80      124.27      7.69 o 
  -8   6   3       52.00       52.09      4.51 o 
  -7   6   3      179.79      215.13      5.91 o 
  -6   6   3       33.80       40.50      2.68 o 
  -5   6   3       18.25       13.87      2.12 o 
  -4   6   3       58.64       51.92      2.78 o 
  -3   6   3     1406.10     1432.73     13.89 o 
  -2   6   3       17.92       24.10      1.07 o 
  -1   6   3      357.71      497.47      5.44 o 
   0   6   3       15.49       19.67      1.53 o 
   1   6   3     1295.91     1454.91     14.55 o 
   2   6   3     1789.55     1951.66     18.19 o 
   3   6   3      558.24      556.54      6.28 o 
   4   6   3       18.05       20.04      1.61 o 
   5   6   3      322.35      299.09      6.59 o 
   6   6   3       14.75       14.94      2.42 o 
   7   6   3      146.10      160.10      6.27 o 
   8   6   3       47.97       55.92      9.55 o 
  -8   7   3        0.62        0.23      4.59 o 
  -7   7   3      156.04      156.02      5.00 o 
  -6   7   3       65.03       75.53      3.39 o 
  -5   7   3      122.52      115.22      3.96 o 
  -4   7   3     2063.20     2056.50     25.54 o 
  -3   7   3      439.83      435.49      5.33 o 
  -2   7   3       39.82       30.39      1.21 o 
  -1   7   3     1197.92     1156.10     11.32 o 
   0   7   3      391.37      437.26      6.77 o 
   1   7   3      239.69      321.16      4.35 o 
   2   7   3     1705.24     1729.63     17.33 o 
   3   7   3        4.62        7.61      1.48 o 
   4   7   3      845.23      823.76     14.19 o 
   5   7   3       68.93       61.14      4.18 o 
   6   7   3      113.69      124.98      5.19 o 
   7   7   3        0.41        8.35      3.07 o 
   8   7   3       70.55       84.42     10.81 o 
  -8   8   3       61.75       66.41      9.40 o 
  -7   8   3      423.36      445.19     16.02 o 
  -6   8   3       55.92       55.42      3.76 o 
  -5   8   3      369.63      341.59     12.04 o 
  -4   8   3      888.99      869.86     10.71 o 
  -3   8   3     1429.22     1365.63     13.62 o 
  -2   8   3     1745.23     1671.51     16.10 o 
  -1   8   3       14.92       16.22      1.13 o 
   0   8   3      146.53      159.00      3.30 o 
   1   8   3      493.95      511.71      6.75 o 
   2   8   3     3346.30     3212.51     32.76 o 
   3   8   3      253.51      239.62      4.17 o 
   4   8   3      625.34      590.61      9.16 o 
   5   8   3      118.40      120.97      5.38 o 
   6   8   3      951.04      975.10     17.57 o 
   7   8   3        5.55       13.24      4.49 o 
  -7   9   3        2.35        8.93      5.09 o 
  -6   9   3       77.19       81.45      4.23 o 
  -5   9   3      357.17      386.45      8.07 o 
  -4   9   3        1.19       -0.03      1.60 o 
  -3   9   3     1103.07     1084.42     12.79 o 
  -2   9   3     1050.37      997.77     11.85 o 
  -1   9   3        2.95        2.88      1.76 o 
   0   9   3      136.93      161.96      3.21 o 
   1   9   3        6.16        4.09      1.28 o 
   2   9   3      540.68      575.05      7.67 o 
   3   9   3      219.66      239.75      4.36 o 
   4   9   3      905.52      857.03     12.41 o 
   5   9   3      214.83      207.14      7.65 o 
   6   9   3       23.20       41.78      4.29 o 
   7   9   3      195.59      219.29     14.10 o 
  -7  10   3      343.93      390.51     18.48 o 
  -6  10   3      306.05      325.92     12.22 o 
  -5  10   3     1788.63     1825.02     29.29 o 
  -4  10   3       92.89       86.12      4.51 o 
  -3  10   3     1619.85     1572.32     20.49 o 
  -2  10   3     1127.62     1170.42     15.97 o 
  -1  10   3     3841.05     3722.28     43.70 o 
   0  10   3     1981.89     2020.09     23.31 o 
   1  10   3     2692.24     2555.65     26.93 o 
   2  10   3     2046.86     1990.51     24.01 o 
   3  10   3       78.64       88.61      3.73 o 
   4  10   3      838.66      810.11     12.10 o 
   5  10   3       30.38       30.00      3.12 o 
   6  10   3      633.75      693.35     15.89 o 
   7  10   3       41.95       49.81      7.36 o 
  -5  11   3      129.14      125.63      5.72 o 
  -4  11   3      120.58      113.36      5.28 o 
  -3  11   3       56.57       56.87      3.96 o 
  -2  11   3       28.56       30.87      2.63 o 
  -1  11   3     1805.79     1769.00     22.79 o 
   0  11   3        2.67       -0.71      1.82 o 
   1  11   3      526.98      520.17      8.97 o 
   2  11   3      742.99      694.54     11.11 o 
   3  11   3      760.56      731.94     14.34 o 
   4  11   3       74.74       79.47      3.93 o 
   5  11   3      454.02      445.51      8.38 o 
   6  11   3      282.82      321.42     15.82 o 
  -5  12   3      120.33      115.95     11.09 o 
  -4  12   3       45.32       41.23      4.00 o 
  -3  12   3       53.21       57.13      3.44 o 
  -2  12   3      437.93      442.69      8.43 o 
  -1  12   3      420.68      412.01      7.99 o 
   0  12   3      443.12      436.66      8.23 o 
   1  12   3      314.85      296.48      6.57 o 
   2  12   3        1.76        7.31      2.34 o 
   3  12   3      385.64      371.91      9.56 o 
   4  12   3      259.86      256.97      8.04 o 
   5  12   3       62.45       63.09      7.03 o 
  -5  13   3        0.86        0.94      7.36 o 
  -4  13   3       98.73      105.39      6.89 o 
  -3  13   3        2.98        1.62      2.52 o 
  -2  13   3      230.03      237.13      6.21 o 
  -1  13   3       46.93       62.91      3.60 o 
   0  13   3      306.59      315.27      7.00 o 
   1  13   3      178.45      165.07      5.13 o 
   2  13   3      856.69      877.75     13.86 o 
   3  13   3       85.46       94.60      5.36 o 
   4  13   3      320.97      324.72     20.05 o 
   5  13   3       16.47       11.12      7.99 o 
  -4  14   3       37.43       27.72      8.93 o 
  -3  14   3       69.09       88.13     10.89 o 
  -2  14   3       16.07       21.46      4.16 o 
  -1  14   3      141.90      150.58      5.08 o 
   0  14   3       61.30       64.90      3.71 o 
   1  14   3      349.88      372.70      8.09 o 
   2  14   3       23.76       23.16      4.69 o 
   3  14   3      147.39      163.84     15.04 o 
   4  14   3       13.76       14.72      8.61 o 
  -2  15   3      270.77      292.72     13.71 o 
  -1  15   3      121.16      121.74      9.49 o 
   0  15   3      314.85      329.96     16.84 o 
   1  15   3      312.96      336.05     16.21 o 
   2  15   3       71.47       66.80      7.99 o 
  -9   0   4       94.02       91.79     11.59 o 
  -8   0   4      237.55      223.17      8.95 o 
  -7   0   4     2469.94     2510.27     45.99 o 
  -6   0   4      459.07      458.70     14.59 o 
  -5   0   4      249.61      222.28     25.25 o 
  -4   0   4     1048.23     1000.42     18.49 o 
  -3   0   4    16911.49    17292.97    241.00 o 
  -2   0   4   202639.27   180209.11   2609.92 o 
  -1   0   4       31.21       34.75      1.16 o 
   0   0   4    24298.68    24635.51    474.18 o 
   1   0   4     2224.82     2332.42     37.98 o 
   2   0   4       30.04       34.44      2.19 o 
   3   0   4      142.64      155.43      3.53 o 
   4   0   4     9412.37     9218.50    151.07 o 
   5   0   4      244.65      236.59      7.26 o 
   6   0   4      130.82      107.10      6.30 o 
   7   0   4      251.51      227.81      8.41 o 
   8   0   4      687.84      718.58     17.77 o 
   9   0   4      396.38      423.25     23.03 o 
  -9   1   4       58.25       59.10      7.31 o 
  -8   1   4      426.11      424.37      8.82 o 
  -7   1   4       71.20       73.34      3.73 o 
  -6   1   4      836.40      842.16     12.69 o 
  -5   1   4      690.34      698.11     11.62 o 
  -4   1   4     4211.24     4309.47     43.34 o 
  -3   1   4      990.75      967.59     11.38 o 
  -2   1   4     9742.84     9807.35     96.58 o 
  -1   1   4     1260.63     1181.10     15.11 o 
   0   1   4    12941.97    13347.50    164.95 o 
   1   1   4     2562.46     2721.84     31.50 o 
   2   1   4       75.46       91.92      1.69 o 
   3   1   4     1587.95     1648.77     18.64 o 
   4   1   4     1029.98     1088.00     14.56 o 
   5   1   4     1964.61     1938.88     24.83 o 
   6   1   4      338.32      339.13      6.88 o 
   7   1   4       73.52       80.32      3.82 o 
   8   1   4       12.82       12.24      2.86 o 
   9   1   4      115.94      133.08      9.41 o 
  -9   2   4       30.19       38.33      6.70 o 
  -8   2   4        2.81        0.37      2.60 o 
  -7   2   4      531.65      506.80     11.25 o 
  -6   2   4      557.29      549.68     11.24 o 
  -5   2   4       56.89       60.62      3.92 o 
  -4   2   4     1599.79     1563.37     15.70 o 
  -3   2   4     1570.42     1581.53     15.57 o 
  -2   2   4     2675.41     3300.68     38.64 o 
  -1   2   4      268.21      314.15      4.63 o 
   0   2   4    35841.72    35795.79    485.10 o 
   1   2   4    11534.53    11071.25    262.70 o 
   2   2   4     2185.53     2240.80     21.36 o 
   3   2   4     1126.43     1043.55     12.25 o 
   4   2   4     3184.00     3202.34     35.42 o 
   5   2   4     1292.78     1259.11     17.09 o 
   6   2   4     1010.12     1002.73     14.71 o 
   7   2   4      492.10      487.21      9.28 o 
   8   2   4       81.67       77.69      4.26 o 
  -9   3   4       15.84       28.41      8.93 o 
  -8   3   4        0.58        4.94      2.77 o 
  -7   3   4      105.03      110.16      4.35 o 
  -6   3   4      120.95      120.10      4.42 o 
  -5   3   4      409.59      383.94      7.55 o 
  -4   3   4      986.32      972.49     10.36 o 
  -3   3   4     2151.24     2606.09     25.02 o 
  -2   3   4      653.93      668.45      7.38 o 
  -1   3   4     5782.43     5923.07     54.51 o 
   0   3   4     3069.54     3225.08     31.62 o 
   1   3   4      492.01      574.96      6.02 o 
   2   3   4     4709.08     5219.19     48.67 o 
   3   3   4      320.94      349.49      4.35 o 
   4   3   4      707.64      720.55      8.73 o 
   5   3   4      187.16      201.00      4.80 o 
   6   3   4       31.13       34.57      2.63 o 
   7   3   4       22.26       19.11      2.66 o 
   8   3   4       47.53       50.21      4.20 o 
  -9   4   4        2.24       10.47      5.47 o 
  -8   4   4       79.08       79.70      4.58 o 
  -7   4   4        7.29        9.57      2.34 o 
  -6   4   4      434.48      446.30      8.95 o 
  -5   4   4      483.75      556.86      8.86 o 
  -4   4   4       15.07       14.16      1.16 o 
  -3   4   4     1290.47     1196.97     12.92 o 
  -2   4   4       18.45       16.98      1.27 o 
  -1   4   4     2928.47     3283.29     32.79 o 
   0   4   4      829.52      865.01     10.15 o 
   1   4   4     1213.29     1467.49     14.29 o 
   2   4   4     1064.38     1163.61     11.11 o 
   3   4   4       67.83       40.57      1.37 o 
   4   4   4       66.19       58.24      2.06 o 
   5   4   4      106.65      118.59      6.06 o 
   6   4   4      113.52      114.73      4.07 o 
   7   4   4       89.89       91.17      4.42 o 
   8   4   4        3.95       10.73      3.42 o 
  -8   5   4       34.92       39.40      3.88 o 
  -7   5   4      266.52      231.66      9.89 o 
  -6   5   4      449.88      437.45      8.81 o 
  -5   5   4     2649.57     2499.41     28.58 o 
  -4   5   4     2955.58     3024.85     31.28 o 
  -3   5   4      170.35      125.53      2.84 o 
  -2   5   4     3518.88     3588.68     34.02 o 
  -1   5   4     4012.72     3735.92     35.05 o 
   0   5   4     3464.42     3954.95     37.03 o 
   1   5   4    20207.38    21145.12    193.74 o 
   2   5   4     1149.92     1219.27     11.72 o 
   3   5   4     3160.39     3099.37     36.41 o 
   4   5   4        1.37       10.01      1.43 o 
   5   5   4     1962.33     1883.12     24.29 o 
   6   5   4      289.28      292.98      6.36 o 
   7   5   4      564.97      581.92     10.39 o 
   8   5   4      217.08      229.39     11.19 o 
  -8   6   4        0.03       -1.72      3.02 o 
  -7   6   4     1196.95     1102.60     29.38 o 
  -6   6   4       74.49       87.42      3.47 o 
  -5   6   4     1137.29     1063.37     13.65 o 
  -4   6   4     1539.77     1537.57     21.74 o 
  -3   6   4     2654.62     2443.95     22.61 o 
  -2   6   4      474.63      517.84      5.74 o 
  -1   6   4     4665.27     4665.18     43.70 o 
   0   6   4     6682.81     7084.67     73.02 o 
   1   6   4     1241.26     1340.33     13.53 o 
   2   6   4     5368.67     5865.57     51.99 o 
   3   6   4      128.95      207.93      3.22 o 
   4   6   4     1029.04     1006.38     11.84 o 
   5   6   4        5.90        5.14      1.71 o 
   6   6   4       27.05       26.32      3.91 o 
   7   6   4      151.51      144.75      6.94 o 
   8   6   4        8.39       19.11      7.67 o 
  -8   7   4      124.64      137.76      7.65 o 
  -7   7   4       37.71       46.35      3.60 o 
  -6   7   4      680.97      663.30     10.73 o 
  -5   7   4      297.84      277.56      4.97 o 
  -4   7   4     2563.64     2498.12     30.46 o 
  -3   7   4     3905.37     3667.42     33.33 o 
  -2   7   4      289.60      291.05      4.13 o 
  -1   7   4      936.85      826.17      8.45 o 
   0   7   4      467.55      483.25      6.89 o 
   1   7   4     3625.88     3417.74     32.58 o 
   2   7   4       84.76       74.80      2.18 o 
   3   7   4     2286.11     2169.42     22.72 o 
   4   7   4      363.60      349.04     15.02 o 
   5   7   4      681.31      639.21     12.18 o 
   6   7   4      854.73      862.34     21.95 o 
   7   7   4      982.20      991.86     23.02 o 
   8   7   4       34.64       41.19      8.61 o 
  -8   8   4       56.21       54.66      9.40 o 
  -7   8   4       32.58       35.49      5.30 o 
  -6   8   4       50.22       51.69      2.96 o 
  -5   8   4      307.57      295.07      8.69 o 
  -4   8   4      446.89      398.21      6.00 o 
  -3   8   4      139.58      141.64      2.77 o 
  -2   8   4        1.32        1.68      1.10 o 
  -1   8   4      485.12      452.25      6.61 o 
   0   8   4      846.37      895.56     12.79 o 
   1   8   4      112.81      102.00      3.11 o 
   2   8   4      163.43      144.29      3.14 o 
   3   8   4      141.82      141.65      3.20 o 
   4   8   4        3.74        6.52      1.72 o 
   5   8   4       30.47       33.88      3.11 o 
   6   8   4      800.34      805.24     20.19 o 
   7   8   4       22.69       27.44      5.29 o 
  -7   9   4        0.44        5.16      3.59 o 
  -6   9   4        8.48       10.21      2.71 o 
  -5   9   4      578.41      597.11     10.70 o 
  -4   9   4      650.96      662.50      9.51 o 
  -3   9   4      911.93      867.98     10.79 o 
  -2   9   4      146.12      128.39      3.44 o 
  -1   9   4      107.57      113.57      2.79 o 
   0   9   4        2.65        5.31      1.16 o 
   1   9   4     1628.31     1618.60     17.74 o 
   2   9   4      119.63      121.36      3.13 o 
   3   9   4      348.20      349.05      5.57 o 
   4   9   4      216.13      212.12      4.90 o 
   5   9   4        0.59        4.35      2.29 o 
   6   9   4       34.29       43.41      4.39 o 
  -6  10   4       56.77       53.88      7.67 o 
  -5  10   4       45.80       52.70      4.01 o 
  -4  10   4      425.98      426.74      9.85 o 
  -3  10   4      262.34      252.08      5.81 o 
  -2  10   4       17.90       17.89      2.16 o 
  -1  10   4      162.25      180.61      4.28 o 
   0  10   4       21.21       22.09      1.59 o 
   1  10   4      503.83      482.60      6.87 o 
   2  10   4       37.27       48.08      2.55 o 
   3  10   4     1112.07     1098.08     14.06 o 
   4  10   4       15.81       15.09      2.64 o 
   5  10   4        8.68       16.40      2.50 o 
   6  10   4       95.39      108.76      5.76 o 
  -5  11   4       47.83       55.55      4.31 o 
  -4  11   4      219.55      222.89      7.15 o 
  -3  11   4      111.61      112.91      4.05 o 
  -2  11   4       21.22       22.94      2.69 o 
  -1  11   4      382.01      352.61      7.03 o 
   0  11   4       93.03       85.39      3.82 o 
   1  11   4      534.57      551.22      9.36 o 
   2  11   4      171.75      172.59      4.90 o 
   3  11   4       84.90       94.56      3.78 o 
   4  11   4       68.34       67.70      3.36 o 
   5  11   4        6.92       16.26      2.85 o 
   6  11   4        6.87        3.92      5.33 o 
  -5  12   4      736.31      756.91     18.61 o 
  -4  12   4       65.40       74.29      4.72 o 
  -3  12   4      795.65      817.05     12.89 o 
  -2  12   4     1102.58     1058.19     15.43 o 
  -1  12   4      291.38      284.01      6.39 o 
   0  12   4       48.21       62.46      3.63 o 
   1  12   4        6.36        3.83      2.19 o 
   2  12   4     1029.92      986.52     14.74 o 
   3  12   4      250.54      256.70      7.94 o 
   4  12   4      200.95      196.63      7.05 o 
   5  12   4        1.44        3.60      4.82 o 
  -5  13   4      261.00      311.09     20.21 o 
  -4  13   4      313.96      301.30     10.81 o 
  -3  13   4       11.93       13.52      3.43 o 
  -2  13   4      715.99      729.39     12.07 o 
  -1  13   4     1321.41     1279.56     18.14 o 
   0  13   4      338.54      351.95      7.47 o 
   1  13   4      774.66      691.43     11.60 o 
   2  13   4       62.19       64.60      3.76 o 
   3  13   4      475.03      499.66     11.99 o 
   4  13   4        2.23        4.54      7.20 o 
   5  13   4      241.75      257.36     17.86 o 
  -4  14   4       23.86       24.43      8.93 o 
  -3  14   4       37.46       42.49      5.22 o 
  -2  14   4      361.81      375.18     12.16 o 
  -1  14   4      123.12      126.96      4.90 o 
   0  14   4        1.50        0.89      2.32 o 
   1  14   4       14.42       12.83      2.69 o 
   2  14   4      284.54      278.31     10.54 o 
   3  14   4       11.84       13.94      8.46 o 
   4  14   4      188.15      183.11     15.82 o 
  -2  15   4       30.47       33.89      6.57 o 
  -1  15   4      563.27      595.94     20.43 o 
   0  15   4       30.20       37.39      6.98 o 
   1  15   4      627.85      671.68     21.75 o 
   2  15   4        2.74       -0.23      4.97 o 
  -9   1   5       38.76       46.92      6.81 o 
  -8   1   5      125.16      135.72      5.64 o 
  -7   1   5       20.44       16.63      2.95 o 
  -6   1   5      259.65      269.06      6.57 o 
  -5   1   5       44.54       47.10      2.74 o 
  -4   1   5       29.32       64.34      2.16 o 
  -3   1   5     1169.73     1159.21     11.69 o 
  -2   1   5      856.41     1148.04     12.03 o 
  -1   1   5     1298.06     1371.71     16.03 o 
   0   1   5     1183.82     1476.11     28.39 o 
   1   1   5        2.15        3.48      1.13 o 
   2   1   5     4783.04     4878.04     48.46 o 
   3   1   5      314.92      324.53      4.27 o 
   4   1   5     1522.95     1570.01     28.07 o 
   5   1   5     1199.15     1194.13     16.37 o 
   6   1   5       20.93       20.74      2.42 o 
   7   1   5      100.80       92.35      4.04 o 
   8   1   5       45.20       62.46      4.02 o 
  -9   2   5      365.24      369.85     30.78 o 
  -8   2   5        1.92        0.73      2.58 o 
  -7   2   5     1243.16     1282.73     20.43 o 
  -6   2   5       70.86       72.39      3.19 o 
  -5   2   5       78.19       71.31      2.81 o 
  -4   2   5     3060.94     3253.50     33.20 o 
  -3   2   5     9534.71    10232.45    100.78 o 
  -2   2   5      178.29      191.95      3.37 o 
  -1   2   5     1265.16     1202.48     20.52 o 
   0   2   5    15520.72    15914.45    197.65 o 
   1   2   5       97.16       73.22      1.37 o 
   2   2   5      473.92      459.59     15.18 o 
   3   2   5     4439.63     4721.95     44.29 o 
   4   2   5     4027.95     3968.14     43.45 o 
   5   2   5     1301.26     1265.21     17.20 o 
   6   2   5        9.21        9.49      2.10 o 
   7   2   5      118.58      125.88      4.62 o 
   8   2   5      143.41      154.59      5.52 o 
  -9   3   5       36.70       29.85      6.09 o 
  -8   3   5      235.84      227.66      6.99 o 
  -7   3   5        5.20        5.28      2.10 o 
  -6   3   5      858.77      808.49     12.28 o 
  -5   3   5      114.10       97.13      3.20 o 
  -4   3   5      997.85      996.96      9.94 o 
  -3   3   5       13.61       27.04      1.04 o 
  -2   3   5      712.31      785.93      7.67 o 
  -1   3   5      146.41      147.06      2.55 o 
   0   3   5     9095.65     9457.96    152.82 o 
   1   3   5    17456.71    17246.97    159.20 o 
   2   3   5     1909.31     2187.93     21.02 o 
   3   3   5      938.55      853.30      9.08 o 
   4   3   5      881.08      839.91      9.91 o 
   5   3   5     2812.82     2729.58     33.89 o 
   6   3   5       28.44       27.65      2.52 o 
   7   3   5      817.70      825.82     13.27 o 
   8   3   5      417.40      434.61     10.04 o 
  -9   4   5      334.06      344.25     20.21 o 
  -8   4   5       13.66       13.27      3.11 o 
  -7   4   5      546.36      548.81     11.46 o 
  -6   4   5        4.63        7.32      1.87 o 
  -5   4   5     1008.72     1001.73     12.85 o 
  -4   4   5      318.10      306.91      4.32 o 
  -3   4   5     7577.49     7577.95     85.55 o 
  -2   4   5     4402.50     4515.51     39.99 o 
  -1   4   5      964.74      892.23      9.08 o 
   0   4   5      919.24      838.23      9.09 o 
   1   4   5     2705.53     2686.35     25.40 o 
   2   4   5     7881.98     7825.07     72.20 o 
   3   4   5     1534.78     1505.27     14.25 o 
   4   4   5     4298.31     4340.20     45.11 o 
   5   4   5      306.91      322.54      6.31 o 
   6   4   5     1401.58     1371.92     19.01 o 
   7   4   5       96.74      102.62      4.31 o 
   8   4   5      559.01      580.08     15.25 o 
  -8   5   5        5.70        9.78      3.00 o 
  -7   5   5       57.24       63.26      3.88 o 
  -6   5   5      406.43      379.26      7.27 o 
  -5   5   5      201.89      199.49      3.96 o 
  -4   5   5      773.05      710.01      8.21 o 
  -3   5   5        0.90        2.66      0.77 o 
  -2   5   5        2.93       12.69      0.87 o 
  -1   5   5       40.70       43.47      1.28 o 
   0   5   5     5001.39     5271.73     49.06 o 
   1   5   5     4100.52     4599.57     42.98 o 
   2   5   5     1338.53     1482.23     14.01 o 
   3   5   5       28.63       40.36      1.43 o 
   4   5   5      222.74      246.46      4.21 o 
   5   5   5     1124.31     1053.08     16.15 o 
   6   5   5       27.13       29.53      2.94 o 
   7   5   5       37.06       39.39      3.48 o 
   8   5   5       29.83       39.63      8.30 o 
  -8   6   5       71.86       82.23      4.59 o 
  -7   6   5      402.86      417.61      9.18 o 
  -6   6   5      366.37      364.46      8.18 o 
  -5   6   5       85.84       91.87      2.91 o 
  -4   6   5      352.60      366.64      6.81 o 
  -3   6   5     1019.83      905.11      9.87 o 
  -2   6   5     2131.68     2248.89     23.25 o 
  -1   6   5     1111.20     1182.59     12.05 o 
   0   6   5       29.89       52.06      2.59 o 
   1   6   5       39.42       52.59      1.52 o 
   2   6   5     2850.54     2973.62     27.06 o 
   3   6   5     3294.72     3407.02     32.62 o 
   4   6   5      296.97      282.31      4.65 o 
   5   6   5       65.86       62.88      3.48 o 
   6   6   5      231.50      243.72      7.01 o 
   7   6   5       17.10       24.69      4.02 o 
   8   6   5      424.79      464.46     22.71 o 
  -8   7   5      435.57      446.01     13.41 o 
  -7   7   5        8.01        7.35      2.52 o 
  -6   7   5      147.11      151.48      4.98 o 
  -5   7   5       38.96       38.95      2.30 o 
  -4   7   5      123.57      124.32      3.69 o 
  -3   7   5       20.56       22.49      1.51 o 
  -2   7   5     3209.29     3149.04     28.71 o 
  -1   7   5      236.45      297.38      3.97 o 
   0   7   5     1412.24     1398.73     18.85 o 
   1   7   5      156.93      142.65      2.98 o 
   2   7   5     3908.79     3952.29     39.66 o 
   3   7   5     1884.05     1822.01     19.43 o 
   4   7   5      186.78      180.51      6.22 o 
   5   7   5      908.59      878.35     15.60 o 
   6   7   5     1011.14      980.69     17.71 o 
   7   7   5       10.44       14.26      3.84 o 
   8   7   5       88.90      108.70     11.75 o 
  -8   8   5       11.64       11.90      7.20 o 
  -7   8   5       36.00       35.53      3.76 o 
  -6   8   5       52.47       62.74      3.53 o 
  -5   8   5       25.79       13.74      4.47 o 
  -4   8   5      121.76      134.69      3.54 o 
  -3   8   5      120.66      115.00      2.49 o 
  -2   8   5      261.14      298.79      4.37 o 
  -1   8   5       16.32       13.53      2.30 o 
   0   8   5        1.73        1.47      1.17 o 
   1   8   5       71.81       92.16      2.52 o 
   2   8   5        3.86        9.96      1.38 o 
   3   8   5      935.14      943.48     11.18 o 
   4   8   5       47.01       43.06      2.40 o 
   5   8   5       45.11       47.69      3.95 o 
   6   8   5       20.03       32.66      3.69 o 
   7   8   5      330.51      400.22     19.42 o 
  -7   9   5       60.19       58.49     12.45 o 
  -6   9   5      506.02      519.13     14.84 o 
  -5   9   5        1.00        2.87      1.88 o 
  -4   9   5     1175.73     1127.30     15.73 o 
  -3   9   5      825.97      797.43     10.12 o 
  -2   9   5     3322.49     3293.15     33.94 o 
  -1   9   5     2920.46     2891.89     29.93 o 
   0   9   5       89.73      108.51      3.34 o 
   1   9   5     2294.51     2205.76     23.41 o 
   2   9   5     1134.97     1071.59     12.59 o 
   3   9   5     2375.83     2235.33     23.89 o 
   4   9   5      295.41      292.91      5.95 o 
   5   9   5      929.76      893.45     15.98 o 
   6   9   5       23.16       26.03      3.25 o 
  -6  10   5       23.34       33.99      7.05 o 
  -5  10   5       41.93       45.52      3.79 o 
  -4  10   5      955.52      960.43     17.26 o 
  -3  10   5     1781.17     1761.68     22.62 o 
  -2  10   5      211.94      211.22      4.66 o 
  -1  10   5      327.83      341.53      5.46 o 
   0  10   5      145.31      147.24      3.28 o 
   1  10   5       46.65       51.35      2.20 o 
   2  10   5     2150.91     2142.81     26.63 o 
   3  10   5      168.97      165.59      4.53 o 
   4  10   5       49.96       65.47      3.12 o 
   5  10   5        1.42        2.33      2.22 o 
   6  10   5      340.20      370.66     12.17 o 
  -5  11   5      149.62      150.33      6.20 o 
  -4  11   5      747.40      737.86     14.54 o 
  -3  11   5      919.15      914.71     13.61 o 
  -2  11   5     1325.98     1306.53     19.76 o 
  -1  11   5      352.08      342.72      6.83 o 
   0  11   5     3677.27     3483.56     41.48 o 
   1  11   5       12.04        7.23      2.01 o 
   2  11   5       30.47       33.73      2.18 o 
   3  11   5     1528.40     1550.83     20.88 o 
   4  11   5      164.68      166.73      4.81 o 
   5  11   5      923.22      928.48     19.65 o 
   6  11   5       43.15       54.66      7.21 o 
  -5  12   5        0.42       -4.52      8.38 o 
  -4  12   5      217.53      222.38      7.41 o 
  -3  12   5      105.88      121.42      4.55 o 
  -2  12   5      467.33      472.96      8.85 o 
  -1  12   5        6.32        3.30      1.93 o 
   0  12   5       83.89       77.53      3.54 o 
   1  12   5       63.36       58.31      3.73 o 
   2  12   5       29.27       32.70      2.89 o 
   3  12   5       40.51       43.82      3.95 o 
   4  12   5      339.53      333.82      9.36 o 
   5  12   5      109.55      105.26     11.90 o 
  -5  13   5       52.01       70.95     11.43 o 
  -4  13   5        0.51        2.32      5.48 o 
  -3  13   5        7.02        7.51      2.76 o 
  -2  13   5      349.74      365.59      7.85 o 
  -1  13   5      153.33      162.94      5.14 o 
   0  13   5      201.10      212.53      5.75 o 
   1  13   5       33.00       31.92      2.89 o 
   2  13   5       20.82       17.33      3.02 o 
   3  13   5      202.14      207.91      7.49 o 
   4  13   5       14.72        9.71      7.67 o 
  -4  14   5       69.95       55.60     10.65 o 
  -3  14   5       69.25       76.15      5.84 o 
  -2  14   5        7.69       12.83      3.31 o 
  -1  14   5      631.68      651.94     11.49 o 
   0  14   5        2.19        1.30      2.37 o 
   1  14   5      592.37      636.08     11.27 o 
   2  14   5      420.13      435.56     13.31 o 
   3  14   5        5.98       -2.19      7.05 o 
  -2  15   5       17.38       24.90      8.93 o 
  -1  15   5       75.57       97.30      8.86 o 
   0  15   5        0.22        2.76      5.08 o 
   1  15   5       12.51        8.58      5.52 o 
   2  15   5        0.10        4.87      5.12 o 
  -9   0   6      348.31      316.89     20.05 o 
  -8   0   6      182.16      206.13     10.89 o 
  -7   0   6     3545.63     3361.36     59.66 o 
  -6   0   6      723.80      738.22     19.86 o 
  -5   0   6      456.97      457.03     10.76 o 
  -4   0   6     9925.35    10649.22    149.07 o 
  -3   0   6    19283.82    20664.38    304.13 o 
  -2   0   6    16624.81    18251.98    255.25 o 
  -1   0   6     5062.20     5132.88    103.09 o 
   0   0   6     5707.32     5779.51    111.05 o 
   1   0   6    10529.18    11292.08    223.80 o 
   2   0   6       27.47       40.45      1.68 o 
   3   0   6        2.73        0.54      0.93 o 
   4   0   6    12502.93    12894.96    210.12 o 
   5   0   6      227.86      215.84      6.94 o 
   6   0   6       31.68       37.74      3.87 o 
   7   0   6       23.05       26.46      4.00 o 
   8   0   6      134.55      151.95      7.59 o 
  -9   1   6        0.50        2.28      4.68 o 
  -8   1   6      430.00      419.64     11.31 o 
  -7   1   6       58.83       57.05      3.94 o 
  -6   1   6      338.37      314.94     13.40 o 
  -5   1   6      911.21      905.11     12.80 o 
  -4   1   6      237.50      241.67      3.65 o 
  -3   1   6    11611.85    12141.56    112.01 o 
  -2   1   6    15001.12    15853.81    167.65 o 
  -1   1   6     3505.81     3560.34     41.07 o 
   0   1   6     1943.35     1997.52     29.35 o 
   1   1   6    20479.69    20054.16    488.82 o 
   2   1   6     3851.11     4110.96     41.03 o 
   3   1   6     4476.27     4352.79     43.75 o 
   4   1   6        7.01       13.01      2.56 o 
   5   1   6     4320.88     4156.21     50.07 o 
   6   1   6      545.69      520.61      9.09 o 
   7   1   6      265.54      266.58      6.69 o 
   8   1   6      236.67      238.13      6.65 o 
  -9   2   6       86.82       87.91      8.31 o 
  -8   2   6       75.10       74.34      5.09 o 
  -7   2   6      370.45      363.46      9.00 o 
  -6   2   6      293.04      267.73      6.55 o 
  -5   2   6      373.89      361.96      7.29 o 
  -4   2   6     2041.09     2289.02     21.06 o 
  -3   2   6      711.85      608.59      6.30 o 
  -2   2   6     1182.20     1197.12     12.34 o 
  -1   2   6     1861.78     1867.90     18.17 o 
   0   2   6     2040.95     2381.25     27.89 o 
   1   2   6     1646.44     1628.68     16.54 o 
   2   2   6      215.46      255.76      3.25 o 
   3   2   6        4.82        2.06      0.71 o 
   4   2   6      253.72      300.03      4.93 o 
   5   2   6       15.39       17.89      2.47 o 
   6   2   6      160.81      176.07      4.90 o 
   7   2   6       39.70       46.07      3.34 o 
   8   2   6        3.28        6.21      3.17 o 
  -9   3   6       64.28       74.14      8.08 o 
  -8   3   6       67.98       72.55      4.44 o 
  -7   3   6        1.07       -0.27      2.32 o 
  -6   3   6      178.17      172.06      4.63 o 
  -5   3   6     1230.48     1173.47     14.55 o 
  -4   3   6      717.15      703.04      7.86 o 
  -3   3   6      611.21      550.03      6.21 o 
  -2   3   6      186.59      181.25      2.62 o 
  -1   3   6       14.32       14.36      0.83 o 
   0   3   6     4130.17     4634.53     45.15 o 
   1   3   6       43.58       54.44      1.54 o 
   2   3   6     2611.84     2744.42     24.65 o 
   3   3   6      416.37      453.66      5.71 o 
   4   3   6       16.89       14.01      1.28 o 
   5   3   6      430.64      458.88      7.93 o 
   6   3   6      237.42      229.55      5.66 o 
   7   3   6      381.52      377.91      7.93 o 
   8   3   6      267.44      272.60      9.97 o 
  -9   4   6        5.37        7.80      5.42 o 
  -8   4   6      416.24      422.73      9.79 o 
  -7   4   6        9.88       14.45      2.90 o 
  -6   4   6      541.17      526.88      9.00 o 
  -5   4   6       81.48       79.50      2.58 o 
  -4   4   6     1083.93     1066.04     10.68 o 
  -3   4   6     1325.06     1366.29     14.47 o 
  -2   4   6     1941.72     1831.70     16.88 o 
  -1   4   6     1272.27     1416.07     13.84 o 
   0   4   6    11720.69    12087.27    153.30 o 
   1   4   6     4432.05     4744.60     46.68 o 
   2   4   6      881.80      872.55      8.62 o 
   3   4   6      497.09      553.10      6.02 o 
   4   4   6      593.30      563.60      7.82 o 
   5   4   6      655.25      623.50      9.82 o 
   6   4   6      156.68      159.25      4.62 o 
   7   4   6     1133.39     1124.43     16.78 o 
   8   4   6        0.30        2.60      4.43 o 
  -8   5   6       78.07       87.75      4.81 o 
  -7   5   6      394.77      384.22      8.72 o 
  -6   5   6      544.91      542.45      9.24 o 
  -5   5   6      144.10      138.86      3.31 o 
  -4   5   6     2310.39     2240.44     20.96 o 
  -3   5   6      543.27      606.88      6.59 o 
  -2   5   6     4122.06     3966.77     35.44 o 
  -1   5   6      205.90      215.18      2.96 o 
   0   5   6       61.44       39.71      1.48 o 
   1   5   6      462.03      635.42      6.96 o 
   2   5   6     6366.98     6309.21     58.58 o 
   3   5   6      147.09      147.08      2.55 o 
   4   5   6       13.39       10.56      1.37 o 
   5   5   6        2.19        6.51      1.80 o 
   6   5   6       17.59       15.79      2.54 o 
   7   5   6      452.31      437.56     15.85 o 
   8   5   6       24.92       30.39      7.83 o 
  -8   6   6        2.27        9.47      3.05 o 
  -7   6   6      508.31      483.01     10.02 o 
  -6   6   6       76.99       77.14      3.33 o 
  -5   6   6     1539.86     1530.94     17.31 o 
  -4   6   6     1159.74     1075.57     13.26 o 
  -3   6   6      664.62      606.14      6.74 o 
  -2   6   6      508.87      435.49      5.03 o 
  -1   6   6       17.32       52.85      1.89 o 
   0   6   6     6247.06     6139.15     60.20 o 
   1   6   6     1376.76     1474.11     14.80 o 
   2   6   6     3754.52     3928.30     37.20 o 
   3   6   6       12.21       18.49      1.83 o 
   4   6   6      500.50      508.17      8.67 o 
   5   6   6      751.97      727.03     13.49 o 
   6   6   6     1138.61     1161.27     20.19 o 
   7   6   6       59.28       64.58      8.75 o 
   8   6   6      969.41     1027.26     38.70 o 
  -8   7   6       85.53       94.00      5.77 o 
  -7   7   6       39.20       41.13      3.55 o 
  -6   7   6      933.27      904.89     14.95 o 
  -5   7   6        1.29        0.10      1.36 o 
  -4   7   6     2858.60     2859.08     28.23 o 
  -3   7   6       38.49       45.09      1.68 o 
  -2   7   6     1087.50     1047.98     11.16 o 
  -1   7   6     2689.56     2677.80     25.88 o 
   0   7   6     4357.92     4536.14     45.13 o 
   1   7   6     2822.70     2868.41     29.23 o 
   2   7   6       10.51        9.43      1.28 o 
   3   7   6      372.08      387.26      5.63 o 
   4   7   6      245.72      221.50      4.77 o 
   5   7   6      741.33      693.11     13.57 o 
   6   7   6      127.56      130.45      5.25 o 
   7   7   6      215.95      225.66     10.46 o 
  -8   8   6       43.34       53.39      6.79 o 
  -7   8   6      191.13      181.15      6.48 o 
  -6   8   6       62.44       63.30      3.51 o 
  -5   8   6     1517.28     1352.37     27.04 o 
  -4   8   6     1041.92     1019.54     14.21 o 
  -3   8   6       48.91       49.55      2.00 o 
  -2   8   6     2430.83     2350.83     24.67 o 
  -1   8   6       62.87       73.75      2.15 o 
   0   8   6     3718.09     3680.19     37.18 o 
   1   8   6       74.59       70.43      2.25 o 
   2   8   6     1569.67     1524.14     16.74 o 
   3   8   6       43.14       31.64      1.86 o 
   4   8   6       95.42      104.53      3.48 o 
   5   8   6      156.27      160.21      5.26 o 
   6   8   6      705.30      718.57     16.52 o 
   7   8   6      176.14      208.17     13.47 o 
  -7   9   6       23.84       26.56      4.98 o 
  -6   9   6       87.83       69.67     11.19 o 
  -5   9   6        0.00        0.84      1.71 o 
  -4   9   6      278.92      262.36      6.39 o 
  -3   9   6      944.23      918.17     11.32 o 
  -2   9   6      756.98      766.79      9.67 o 
  -1   9   6      125.77      118.83      3.19 o 
   0   9   6       44.48       65.29      2.20 o 
   1   9   6      714.80      657.20      8.50 o 
   2   9   6      152.43      144.64      3.44 o 
   3   9   6       55.10       55.12      2.76 o 
   4   9   6       79.46       86.96      3.43 o 
   5   9   6      249.92      257.15      6.92 o 
   6   9   6      158.36      166.35      6.62 o 
   7   9   6       15.40       37.12      7.05 o 
  -6  10   6      170.47      149.90     10.96 o 
  -5  10   6      190.48      187.81      7.53 o 
  -4  10   6     1068.26     1108.81     19.32 o 
  -3  10   6      257.09      243.51      5.19 o 
  -2  10   6      189.58      177.88      4.28 o 
  -1  10   6       11.02       13.06      1.60 o 
   0  10   6       36.75       45.51      2.02 o 
   1  10   6     1433.50     1293.93     14.89 o 
   2  10   6        0.03        2.76      1.60 o 
   3  10   6      254.17      245.29      5.46 o 
   4  10   6      127.59      130.40      4.22 o 
   5  10   6      227.85      225.30      6.50 o 
   6  10   6       94.67      125.90      6.86 o 
  -5  11   6       47.65       45.09      5.21 o 
  -4  11   6        5.72       13.19      3.00 o 
  -3  11   6        4.56        7.69      2.18 o 
  -2  11   6     1212.74     1191.91     16.56 o 
  -1  11   6      413.48      406.10      7.60 o 
   0  11   6      759.14      741.62     11.49 o 
   1  11   6      271.84      235.99      4.57 o 
   2  11   6        5.94        7.68      1.72 o 
   3  11   6      702.57      668.63     10.76 o 
   4  11   6       25.66       23.97      2.66 o 
   5  11   6      122.60      124.24      5.46 o 
   6  11   6       10.29       10.65      5.48 o 
  -5  12   6      417.69      435.19     16.71 o 
  -4  12   6       24.76       34.26      3.88 o 
  -3  12   6      800.29      791.22     12.63 o 
  -2  12   6      250.47      256.69      6.22 o 
  -1  12   6      341.60      324.66      6.87 o 
   0  12   6      753.43      734.33     11.71 o 
   1  12   6      255.18      245.28      5.95 o 
   2  12   6      282.30      264.17      6.36 o 
   3  12   6      146.73      142.38      6.00 o 
   4  12   6      294.78      294.74      7.50 o 
   5  12   6        9.45        3.92      4.28 o 
  -5  13   6        2.70        2.82      7.52 o 
  -4  13   6      419.22      437.36     23.50 o 
  -3  13   6      260.97      264.27      6.64 o 
  -2  13   6      339.06      354.93      7.59 o 
  -1  13   6      371.69      399.74      8.11 o 
   0  13   6       87.86       93.03      4.01 o 
   1  13   6      143.84      158.48      7.13 o 
   2  13   6       40.55       46.44      3.43 o 
   3  13   6      404.93      396.56     10.51 o 
   4  13   6       49.08       52.63      9.71 o 
  -4  14   6        7.47       13.94      8.46 o 
  -3  14   6       94.94       94.34      6.32 o 
  -2  14   6       40.44       58.10      5.29 o 
  -1  14   6      137.64      150.90      5.16 o 
   0  14   6      987.23      985.51     15.27 o 
   1  14   6        0.33        1.77      2.90 o 
   2  14   6      391.85      374.62     12.36 o 
   3  14   6       17.16       16.60      8.14 o 
  -2  15   6       45.44       59.73      7.65 o 
  -1  15   6        1.03       -5.21      5.21 o 
   0  15   6        1.04        2.78      5.36 o 
   1  15   6       83.20       98.41     10.57 o 
   2  15   6        5.35        5.14      5.22 o 
  -9   1   7       27.14       44.11      6.76 o 
  -8   1   7       16.17       26.63      3.96 o 
  -7   1   7        5.74        2.49      2.52 o 
  -6   1   7      282.02      298.69      6.24 o 
  -5   1   7       52.77       65.02      2.76 o 
  -4   1   7    22394.54    23910.47    207.67 o 
  -3   1   7        0.53       -0.12      0.68 o 
  -2   1   7     2163.46     2406.35     24.29 o 
  -1   1   7      162.05      154.41      2.19 o 
   0   1   7      151.79      102.83      2.71 o 
   1   1   7       47.00      100.07      2.33 o 
   2   1   7    16456.22    16492.41    151.69 o 
   3   1   7     2006.50     1865.85     18.23 o 
   4   1   7      908.43      968.48     13.19 o 
   5   1   7      349.70      339.61      6.47 o 
   6   1   7      446.01      474.12      8.57 o 
   7   1   7      255.42      258.50      6.47 o 
   8   1   7       29.05       35.58      4.22 o 
  -9   2   7       81.98       84.45      7.97 o 
  -8   2   7       24.95       19.75      3.73 o 
  -7   2   7      341.13      331.27      9.27 o 
  -6   2   7        8.20        5.91      1.93 o 
  -5   2   7        4.03        6.69      1.65 o 
  -4   2   7     1210.21     1364.70     13.11 o 
  -3   2   7     1373.87     1272.74     12.07 o 
  -2   2   7      662.79      713.49      7.76 o 
  -1   2   7      257.39      292.34      3.77 o 
   0   2   7     3851.15     4078.14     53.71 o 
   1   2   7     6383.20     6624.67     60.93 o 
   2   2   7     2706.44     2882.93     27.35 o 
   3   2   7       27.54       34.14      1.23 o 
   4   2   7      697.71      667.32      8.89 o 
   5   2   7       40.11       59.18      2.86 o 
   6   2   7      285.19      268.66      6.07 o 
   7   2   7      122.17      123.89      4.71 o 
   8   2   7      236.44      255.69      9.47 o 
  -9   3   7        9.36       14.45      5.59 o 
  -8   3   7       98.10      122.19      6.23 o 
  -7   3   7       57.91       50.25      3.74 o 
  -6   3   7      876.71      860.59     14.35 o 
  -5   3   7      352.29      410.01      7.13 o 
  -4   3   7     2146.41     2053.84     19.12 o 
  -3   3   7      392.29      375.83      4.85 o 
  -2   3   7     7837.44     7868.45     68.87 o 
  -1   3   7      546.46      574.67      8.21 o 
   0   3   7       32.09       77.56      1.61 o 
   1   3   7     1724.49     1644.75     16.79 o 
   2   3   7      454.29      427.96      4.93 o 
   3   3   7     5825.68     5673.37     53.15 o 
   4   3   7      101.08      107.25      2.82 o 
   5   3   7     7114.79     6801.14     80.23 o 
   6   3   7       41.33       52.10      3.10 o 
   7   3   7      382.63      382.56      8.03 o 
   8   3   7       27.96       23.35      4.57 o 
  -9   4   7       67.60       80.93      8.18 o 
  -8   4   7      130.80      146.16     11.30 o 
  -7   4   7     1414.70     1358.22     21.36 o 
  -6   4   7       73.94       73.21      3.27 o 
  -5   4   7      478.31      434.97      6.26 o 
  -4   4   7        0.17        3.70      0.86 o 
  -3   4   7       10.26        4.81      0.78 o 
  -2   4   7     1922.52     2109.74     19.31 o 
  -1   4   7     2336.68     2436.40     23.13 o 
   0   4   7     2762.97     2939.57     29.26 o 
   1   4   7     3542.25     3872.95     36.27 o 
   2   4   7       11.82       13.81      1.14 o 
   3   4   7       27.60       31.54      1.37 o 
   4   4   7     1500.10     1544.33     16.91 o 
   5   4   7       20.00       25.72      2.46 o 
   6   4   7      552.09      560.85      9.63 o 
   7   4   7      611.07      630.46     12.08 o 
   8   4   7        3.91        8.61      5.56 o 
  -8   5   7      489.32      510.78     12.60 o 
  -7   5   7      237.91      245.80      6.77 o 
  -6   5   7      705.11      705.31     12.40 o 
  -5   5   7       20.31       25.20      1.75 o 
  -4   5   7     2949.30     2973.36     34.97 o 
  -3   5   7      960.89      947.46      9.59 o 
  -2   5   7     4584.16     4771.92     42.42 o 
  -1   5   7      832.99     1084.27     11.71 o 
   0   5   7    16167.73    16958.95    163.52 o 
   1   5   7     9176.68     9846.28     95.47 o 
   2   5   7      251.38      257.30      3.74 o 
   3   5   7     1504.05     1414.02     14.38 o 
   4   5   7     1498.68     1444.97     16.08 o 
   5   5   7     1572.56     1535.88     20.31 o 
   6   5   7      201.40      201.42      6.39 o 
   7   5   7     1042.43     1046.13     24.15 o 
   8   5   7       13.24       10.96      6.74 o 
  -8   6   7      154.17      161.49      5.96 o 
  -7   6   7        0.10        1.50      3.36 o 
  -6   6   7       33.10       32.86      2.86 o 
  -5   6   7       83.53       84.79      2.80 o 
  -4   6   7      732.30      716.77      7.94 o 
  -3   6   7      721.06      725.98      7.82 o 
  -2   6   7      202.66      233.98      3.22 o 
  -1   6   7      460.34      548.53      6.72 o 
   0   6   7      126.66      132.29      2.64 o 
   1   6   7      340.23      338.98      4.80 o 
   2   6   7      411.84      431.39      5.78 o 
   3   6   7       85.54       83.39      2.32 o 
   4   6   7      662.66      634.40      9.52 o 
   5   6   7      174.32      174.35      8.75 o 
   6   6   7       19.49       17.88      3.03 o 
   7   6   7       32.79       36.36      3.95 o 
   8   6   7       57.97       59.99      9.40 o 
  -8   7   7       21.12       23.28      4.47 o 
  -7   7   7        0.05        0.09      2.31 o 
  -6   7   7        0.67        3.82      2.17 o 
  -5   7   7       69.37       65.31      5.13 o 
  -4   7   7       80.81       82.74      2.47 o 
  -3   7   7      111.31      129.19      2.55 o 
  -2   7   7      127.04      146.20      2.71 o 
  -1   7   7      470.88      520.40      7.21 o 
   0   7   7     1891.41     1985.18     20.79 o 
   1   7   7      210.42      254.43      4.18 o 
   2   7   7       31.85       28.14      2.48 o 
   3   7   7       59.10       56.81      2.15 o 
   4   7   7     1198.55     1122.77     15.18 o 
   5   7   7        4.34       15.91      3.34 o 
   6   7   7        6.24        8.43      2.72 o 
   7   7   7        0.05       10.49      6.89 o 
  -8   8   7        3.85        2.00      5.64 o 
  -7   8   7      239.43      256.63      7.04 o 
  -6   8   7       68.60       92.00      4.15 o 
  -5   8   7      471.37      466.40      7.05 o 
  -4   8   7      904.38      848.89     10.56 o 
  -3   8   7     1210.73     1128.86     13.12 o 
  -2   8   7      163.91      168.64      3.79 o 
  -1   8   7      381.38      370.81      5.37 o 
   0   8   7      936.65      887.55     12.27 o 
   1   8   7     1000.70      985.25     11.49 o 
   2   8   7     1681.42     1655.52     18.05 o 
   3   8   7      445.32      422.62      6.61 o 
   4   8   7     3148.79     2983.16     64.03 o 
   5   8   7      510.22      506.04     13.70 o 
   6   8   7      392.60      413.57     13.08 o 
  -7   9   7        3.48        2.82      5.48 o 
  -6   9   7       95.39      110.20      6.02 o 
  -5   9   7       47.67       51.54      3.43 o 
  -4   9   7       35.73       40.12      2.67 o 
  -3   9   7      836.06      858.72     11.59 o 
  -2   9   7      207.56      235.70      4.37 o 
  -1   9   7     1032.29      979.74     11.57 o 
   0   9   7        4.59        4.35      1.57 o 
   1   9   7      763.17      803.12      9.94 o 
   2   9   7       16.69       15.73      1.71 o 
   3   9   7      276.99      288.68      5.82 o 
   4   9   7      224.27      204.95      4.92 o 
   5   9   7      410.67      384.68     11.02 o 
   6   9   7      177.21      189.52      7.28 o 
   7   9   7      472.90      465.24     20.21 o 
  -6  10   7       75.58       76.28      8.77 o 
  -5  10   7     1543.88     1580.83     30.08 o 
  -4  10   7      363.61      363.51      8.97 o 
  -3  10   7     1690.95     1634.67     18.56 o 
  -2  10   7      605.08      605.01      8.31 o 
  -1  10   7     6156.36     5838.82     58.44 o 
   0  10   7      184.37      200.81      4.29 o 
   1  10   7      262.30      269.92      4.76 o 
   2  10   7     2717.11     2555.76     30.95 o 
   3  10   7      347.82      357.44      6.86 o 
   4  10   7     1205.69     1256.60     17.39 o 
   5  10   7      153.42      171.95      7.82 o 
   6  10   7      448.99      482.94     20.21 o 
  -5  11   7       48.19       57.43      5.05 o 
  -4  11   7      294.00      303.54     13.16 o 
  -3  11   7       68.48       72.64      3.46 o 
  -2  11   7      110.13      122.56      4.97 o 
  -1  11   7      232.48      216.47      5.29 o 
   0  11   7        9.35       11.54      1.59 o 
   1  11   7        2.39        1.98      1.47 o 
   2  11   7       31.13       26.55      2.11 o 
   3  11   7      240.62      229.65      5.69 o 
   4  11   7        8.73        7.45      2.27 o 
   5  11   7        7.28       -2.53      3.65 o 
   6  11   7       23.14       27.72      6.42 o 
  -5  12   7       38.00       51.26      7.60 o 
  -4  12   7        7.61       10.95      3.85 o 
  -3  12   7      522.17      517.02     10.61 o 
  -2  12   7     1628.15     1664.51     22.21 o 
  -1  12   7      978.33      921.86     13.83 o 
   0  12   7       84.98       92.24      3.85 o 
   1  12   7      399.15      391.17      7.86 o 
   2  12   7      618.90      635.62     10.89 o 
   3  12   7      448.92      406.58     11.18 o 
   4  12   7      756.41      740.54     13.40 o 
   5  12   7       17.35       14.28      5.19 o 
  -5  13   7        9.98        9.55      7.83 o 
  -4  13   7       48.48       46.36      9.55 o 
  -3  13   7        5.78        9.60      2.51 o 
  -2  13   7      221.53      242.03      6.47 o 
  -1  13   7       97.05       85.37      3.95 o 
   0  13   7      593.93      600.55     10.51 o 
   1  13   7      178.45      174.92      6.08 o 
   2  13   7      429.77      427.86      8.69 o 
   3  13   7       31.77       31.26      6.48 o 
   4  13   7      147.12      184.05     15.51 o 
  -4  14   7        7.35        2.04      7.83 o 
  -3  14   7       31.30       37.21      6.44 o 
  -2  14   7       54.85       64.03      6.26 o 
  -1  14   7       44.42       58.86      4.28 o 
   0  14   7       75.13       76.52      3.99 o 
   1  14   7       26.18       27.00      3.70 o 
   2  14   7       30.92       34.82      5.28 o 
   3  14   7        0.01       -6.74      6.74 o 
  -2  15   7      210.20      201.48     12.30 o 
  -1  15   7      640.27      688.55     22.32 o 
   0  15   7      265.09      264.75     13.22 o 
   1  15   7      363.44      367.69     15.54 o 
   2  15   7      336.70      359.92     27.10 o 
  -9   0   8      236.47      203.16     16.45 o 
  -8   0   8       48.19       48.50      6.52 o 
  -7   0   8     1339.56     1236.46     32.27 o 
  -6   0   8      357.97      334.29      9.44 o 
  -5   0   8       97.73      133.07      5.12 o 
  -4   0   8    19469.91    20537.95    252.12 o 
  -3   0   8    11056.44    11901.49    146.50 o 
  -2   0   8     1685.75     1479.28     21.65 o 
  -1   0   8     1632.12     1760.85     22.64 o 
   0   0   8     1633.30     1597.95     25.89 o 
   1   0   8      858.41      985.53     52.30 o 
   2   0   8     1124.98      883.35     12.00 o 
   3   0   8     2279.89     2206.52     28.47 o 
   4   0   8      630.88      523.81     11.48 o 
   5   0   8       18.13       15.41      3.31 o 
   6   0   8      206.63      200.17      7.30 o 
   7   0   8      304.79      294.94      9.76 o 
   8   0   8      726.45      759.13     22.75 o 
  -9   1   8      120.29      131.65      9.47 o 
  -8   1   8      300.21      283.52      9.02 o 
  -7   1   8      528.28      502.02     12.01 o 
  -6   1   8     2615.41     2503.32     41.71 o 
  -5   1   8     1352.06     1366.33     18.07 o 
  -4   1   8     6424.02     6270.66     55.40 o 
  -3   1   8     2238.77     2321.16     21.13 o 
  -2   1   8     5937.75     5838.39     51.29 o 
  -1   1   8     1016.65     1018.23     10.69 o 
   0   1   8     9802.56    10092.53    179.76 o 
   1   1   8     2636.01     2694.61     28.83 o 
   2   1   8      196.12      129.52      2.15 o 
   3   1   8     1815.01     1913.46     18.72 o 
   4   1   8      462.78      437.48      7.09 o 
   5   1   8     1558.56     1502.17     19.89 o 
   6   1   8      366.23      358.48      7.19 o 
   7   1   8      123.87      130.32      5.70 o 
   8   1   8       88.92      103.14      6.47 o 
  -9   2   8       49.20       52.49      6.92 o 
  -8   2   8       26.37       19.51      3.71 o 
  -7   2   8       59.93       62.43      3.88 o 
  -6   2   8       98.71       98.56      3.67 o 
  -5   2   8      743.01      700.74      9.53 o 
  -4   2   8      112.99      141.88      2.48 o 
  -3   2   8     2109.57     2205.42     20.16 o 
  -2   2   8     4359.99     4417.12     39.07 o 
  -1   2   8     1311.08     1380.28     13.36 o 
   0   2   8    11163.89    11289.48    222.27 o 
   1   2   8     2454.31     2626.69     24.79 o 
   2   2   8    16017.79    16364.81    149.94 o 
   3   2   8       37.75       50.46      1.51 o 
   4   2   8      797.74      823.90     12.26 o 
   5   2   8       60.50       67.86      3.92 o 
   6   2   8      279.31      284.50      7.09 o 
   7   2   8      997.49     1017.60     15.60 o 
   8   2   8      575.17      602.88     15.61 o 
  -9   3   8        6.03        9.33      8.22 o 
  -8   3   8        0.10       -1.43      2.81 o 
  -7   3   8      246.52      247.47      6.69 o 
  -6   3   8      255.22      260.70      6.41 o 
  -5   3   8       46.88       61.16      2.24 o 
  -4   3   8      351.52      375.96      4.61 o 
  -3   3   8     1559.68     1529.48     18.38 o 
  -2   3   8      542.48      542.23      5.68 o 
  -1   3   8       80.55       78.89      1.47 o 
   0   3   8     2312.90     2157.63     20.54 o 
   1   3   8     1155.76     1198.37     11.89 o 
   2   3   8     1969.63     2099.21     21.51 o 
   3   3   8      118.20      141.92      2.57 o 
   4   3   8     1269.94     1261.12     15.21 o 
   5   3   8        0.68        6.74      1.98 o 
   6   3   8      318.59      321.52      6.76 o 
   7   3   8      143.88      139.77      4.95 o 
   8   3   8       36.94       45.41      5.25 o 
  -9   4   8        0.21       -1.31      4.62 o 
  -8   4   8        0.49        0.49      3.00 o 
  -7   4   8      667.07      656.55     14.27 o 
  -6   4   8      539.50      528.57     11.62 o 
  -5   4   8       66.29       57.84      2.38 o 
  -4   4   8      131.64      158.21      2.91 o 
  -3   4   8       21.73       28.23      1.25 o 
  -2   4   8        8.21       21.64      1.29 o 
  -1   4   8       41.26       81.98      1.73 o 
   0   4   8      290.01      275.98      4.15 o 
   1   4   8     3751.05     4388.12     41.02 o 
   2   4   8      686.13      744.91      7.56 o 
   3   4   8       78.09       60.79      1.83 o 
   4   4   8       22.79       28.83      1.67 o 
   5   4   8      120.05      126.31      3.82 o 
   6   4   8      167.56      176.68      4.88 o 
   7   4   8       49.80       53.16      4.40 o 
   8   4   8      193.22      210.68     14.57 o 
  -8   5   8      111.61      125.68      6.42 o 
  -7   5   8        0.05       -1.86      2.31 o 
  -6   5   8      861.39      839.58     14.10 o 
  -5   5   8      155.05      165.46      3.55 o 
  -4   5   8      849.22      869.18     11.62 o 
  -3   5   8      610.52      520.48      5.88 o 
  -2   5   8      203.07      243.52      3.25 o 
  -1   5   8     9054.01     9319.94     96.34 o 
   0   5   8      817.77      916.11     10.16 o 
   1   5   8     6438.66     6579.63     64.33 o 
   2   5   8     4341.22     4651.24     43.63 o 
   3   5   8     1299.49     1192.72     11.74 o 
   4   5   8       28.35       30.64      1.71 o 
   5   5   8     1435.31     1423.21     29.69 o 
   6   5   8      157.12      159.19      5.81 o 
   7   5   8      178.39      194.23      6.79 o 
   8   5   8       16.86       26.78      7.67 o 
  -8   6   8       54.58       68.79      5.28 o 
  -7   6   8      447.03      422.73      9.15 o 
  -6   6   8      192.05      185.91      5.40 o 
  -5   6   8     1406.27     1335.24     15.42 o 
  -4   6   8      492.59      439.86      5.50 o 
  -3   6   8     5192.02     4937.96     44.24 o 
  -2   6   8      117.66      128.91      2.28 o 
  -1   6   8     5114.35     5105.91     47.76 o 
   0   6   8     2413.71     2534.73     25.88 o 
   1   6   8     2972.69     2749.02     27.98 o 
   2   6   8      679.00      687.96      8.32 o 
   3   6   8     1351.20     1357.58     14.89 o 
   4   6   8      174.17      164.37      4.55 o 
   5   6   8       92.58       97.08      4.29 o 
   6   6   8       11.38       18.53      3.00 o 
   7   6   8       55.98       65.49      4.64 o 
  -8   7   8      171.04      162.24     12.14 o 
  -7   7   8        9.56       14.58      2.81 o 
  -6   7   8      683.14      670.68     11.95 o 
  -5   7   8      220.19      168.81     10.62 o 
  -4   7   8      603.60      621.34      7.24 o 
  -3   7   8       64.00       50.09      1.72 o 
  -2   7   8      585.58      580.27      7.46 o 
  -1   7   8     1756.15     1588.94     18.35 o 
   0   7   8     1036.69     1098.45     12.31 o 
   1   7   8     1702.55     1623.47     17.45 o 
   2   7   8        3.33        5.82      1.35 o 
   3   7   8      769.77      721.09      9.65 o 
   4   7   8      875.80      863.53     12.31 o 
   5   7   8     2091.06     2001.79     36.47 o 
   6   7   8       17.06       20.21      3.09 o 
   7   7   8      934.95      974.15     35.72 o 
  -8   8   8      189.80      203.95     10.95 o 
  -7   8   8      107.51      101.13      4.73 o 
  -6   8   8       56.87       50.69      4.60 o 
  -5   8   8      904.24      897.50     12.26 o 
  -4   8   8      125.61      127.55      3.31 o 
  -3   8   8      449.10      415.80      6.19 o 
  -2   8   8     1424.93     1499.51     16.58 o 
  -1   8   8     1360.34     1280.56     14.30 o 
   0   8   8      374.31      362.98      6.43 o 
   1   8   8       47.76       39.62      1.88 o 
   2   8   8      523.35      484.27      6.76 o 
   3   8   8       55.68       66.24      2.87 o 
   4   8   8     1320.31     1218.05     29.63 o 
   5   8   8      192.72      197.37      6.04 o 
   6   8   8      399.52      383.06      9.22 o 
   7   8   8       77.88       79.88      8.46 o 
  -7   9   8      131.99      142.62     10.26 o 
  -6   9   8      376.56      385.04     11.04 o 
  -5   9   8      426.19      414.29      8.74 o 
  -4   9   8       25.80       31.85      2.48 o 
  -3   9   8      372.55      339.78      5.68 o 
  -2   9   8      202.25      187.51      4.26 o 
  -1   9   8      614.94      607.44      8.49 o 
   0   9   8     2223.94     2192.33     23.26 o 
   1   9   8       85.56       85.91      2.72 o 
   2   9   8      914.26      789.44     10.36 o 
   3   9   8       10.55        7.58      1.94 o 
   4   9   8        4.38        2.07      1.91 o 
   5   9   8      157.29      165.96      5.63 o 
   6   9   8       28.90       35.93      4.76 o 
   7   9   8        5.18       22.71      6.27 o 
  -6  10   8       15.52       11.90      5.64 o 
  -5  10   8       14.38       13.78      3.75 o 
  -4  10   8      300.20      284.01      6.31 o 
  -3  10   8        0.97        3.99      1.37 o 
  -2  10   8      341.29      341.78      5.69 o 
  -1  10   8      391.83      378.30      5.95 o 
   0  10   8        1.28        1.58      1.27 o 
   1  10   8      266.43      294.93      5.11 o 
   2  10   8       18.77       17.39      1.92 o 
   3  10   8      410.56      427.18      7.77 o 
   4  10   8       74.06       68.96      3.43 o 
   5  10   8       66.77       71.96      4.14 o 
   6  10   8        0.34       14.41      5.95 o 
  -5  11   8      230.45      222.65      8.62 o 
  -4  11   8       40.15       46.83      5.69 o 
  -3  11   8        1.00        0.01      1.84 o 
  -2  11   8      556.49      537.51      9.28 o 
  -1  11   8      471.00      479.08      7.18 o 
   0  11   8      164.73      166.72      3.74 o 
   1  11   8      638.12      604.58      8.41 o 
   2  11   8       94.96       76.10      2.89 o 
   3  11   8        5.49       20.17      3.08 o 
   4  11   8      294.78      278.83      6.43 o 
   5  11   8       71.03       79.54      5.98 o 
   6  11   8       80.95       88.65      8.93 o 
  -6  12   8      132.23      145.04     14.25 o 
  -5  12   8     1215.40     1299.77     34.06 o 
  -4  12   8      159.15      140.55      7.23 o 
  -3  12   8       65.60       63.30      3.49 o 
  -2  12   8       17.39       25.96      2.72 o 
  -1  12   8      168.45      163.98      4.85 o 
   0  12   8      182.47      171.44      4.94 o 
   1  12   8       57.98       61.51      3.40 o 
   2  12   8      117.36      109.63      4.19 o 
   3  12   8       83.67       82.97      5.76 o 
   4  12   8      153.52      157.68      6.26 o 
   5  12   8       42.50       44.33      8.30 o 
  -5  13   8       18.36       10.18      7.67 o 
  -4  13   8      733.64      747.11     32.90 o 
  -3  13   8       15.70       12.20      3.49 o 
  -2  13   8       23.30       23.21      2.72 o 
  -1  13   8      367.27      332.26      7.29 o 
   0  13   8      191.04      198.67      5.57 o 
   1  13   8      348.43      359.11      8.78 o 
   2  13   8      313.68      299.37      7.17 o 
   3  13   8      463.53      455.93     17.10 o 
   4  13   8       15.56       28.51      8.93 o 
  -4  14   8        0.02       10.34      7.99 o 
  -3  14   8      284.91      297.11     11.42 o 
  -2  14   8        2.02        2.97      2.94 o 
  -1  14   8      480.77      463.35     11.38 o 
   0  14   8       93.89      102.89      5.60 o 
   1  14   8      251.36      276.66      8.47 o 
   2  14   8      333.48      348.13     14.50 o 
   3  14   8       92.45       99.31     12.84 o 
  -2  15   8      257.34      274.28     13.49 o 
  -1  15   8      478.32      511.35     18.72 o 
   0  15   8       16.80       26.47      6.42 o 
   1  15   8       15.16        9.44      5.64 o 
  -9   1   9       69.72       88.54      8.58 o 
  -8   1   9       13.90       19.29      3.59 o 
  -7   1   9       87.11       73.18      4.90 o 
  -6   1   9      150.78      171.12      5.33 o 
  -5   1   9      995.60      998.84     12.63 o 
  -4   1   9      483.03      423.72      5.30 o 
  -3   1   9        0.88       -0.38      0.62 o 
  -2   1   9     1071.56      969.37      9.23 o 
  -1   1   9     1990.18     1986.11     21.49 o 
   0   1   9     2211.88     2267.16     21.41 o 
   1   1   9      354.44      369.31     10.70 o 
   2   1   9    18183.30    19307.88    170.61 o 
   3   1   9     1242.07     1352.52     12.79 o 
   4   1   9       23.96       26.75      1.79 o 
   5   1   9      741.96      738.55     11.20 o 
   6   1   9        3.13        1.64      1.94 o 
   7   1   9      265.63      271.02      6.66 o 
   8   1   9       29.25       34.41      5.06 o 
  -9   2   9      149.21      164.63     10.46 o 
  -8   2   9        9.81        3.80      3.17 o 
  -7   2   9      541.32      556.07     12.79 o 
  -6   2   9      182.49      196.58      7.05 o 
  -5   2   9      726.97      791.99     10.50 o 
  -4   2   9      294.07      277.59      4.62 o 
  -3   2   9     7487.66     7715.94     76.13 o 
  -2   2   9     1692.34     1720.38     15.82 o 
  -1   2   9     1114.69     1131.24     11.14 o 
   0   2   9      263.64      339.77      7.28 o 
   1   2   9    21000.38    21445.49    373.27 o 
   2   2   9     2395.63     2327.43     21.12 o 
   3   2   9      311.13      342.53      4.70 o 
   4   2   9     1184.36     1190.33     17.22 o 
   5   2   9       27.21       26.65      2.20 o 
   6   2   9      575.61      565.32     10.92 o 
   7   2   9        4.16        8.74      2.57 o 
   8   2   9      776.18      789.36     18.74 o 
  -9   3   9       90.16       88.90      8.41 o 
  -8   3   9       87.81       90.83      5.70 o 
  -7   3   9       61.84       61.60      4.44 o 
  -6   3   9     1625.14     1572.58     23.35 o 
  -5   3   9       17.25       21.29      1.60 o 
  -4   3   9      356.67      345.29      4.36 o 
  -3   3   9      202.74      249.02      3.66 o 
  -2   3   9    12226.63    12678.23    110.54 o 
  -1   3   9     2416.70     2574.58     24.35 o 
   0   3   9     8346.01     8980.61    117.26 o 
   1   3   9     1955.01     2104.07     20.18 o 
   2   3   9      232.54      226.84      3.46 o 
   3   3   9     1284.92     1307.29     12.55 o 
   4   3   9        8.71       14.46      1.42 o 
   5   3   9     4449.43     4338.45     52.11 o 
   6   3   9      111.24      107.19      4.36 o 
   7   3   9        2.74        4.28      2.70 o 
   8   3   9      275.58      286.90     12.35 o 
  -9   4   9       45.01       71.36      7.92 o 
  -8   4   9        5.13        8.18      3.23 o 
  -7   4   9      706.07      699.52     12.85 o 
  -6   4   9       49.73       51.96      3.86 o 
  -5   4   9      592.57      622.85      8.16 o 
  -4   4   9       92.82       89.19      2.09 o 
  -3   4   9     2659.85     2547.19     23.36 o 
  -2   4   9     2099.89     2225.51     20.39 o 
  -1   4   9     2198.01     1964.67     18.97 o 
   0   4   9       94.14       82.64      1.98 o 
   1   4   9     3100.17     3042.58     28.86 o 
   2   4   9      715.78      685.63      7.09 o 
   3   4   9     2936.64     2970.89     28.46 o 
   4   4   9     5353.26     5141.32     51.93 o 
   5   4   9      239.84      240.80      5.29 o 
   6   4   9     1112.89     1092.45     15.77 o 
   7   4   9      119.48      128.98      5.77 o 
   8   4   9      251.53      260.02     16.13 o 
  -8   5   9        0.99        1.76      3.14 o 
  -7   5   9      411.25      424.84     11.24 o 
  -6   5   9      372.21      349.90      9.09 o 
  -5   5   9       16.91       17.71      2.00 o 
  -4   5   9      128.90      132.93      2.81 o 
  -3   5   9      500.46      432.74      5.47 o 
  -2   5   9      108.90      173.29      2.62 o 
  -1   5   9     1900.19     2086.24     20.20 o 
   0   5   9     2942.71     3080.13     30.91 o 
   1   5   9      431.31      386.43      5.22 o 
   2   5   9      817.77      816.28      8.85 o 
   3   5   9      159.79      177.96      3.07 o 
   4   5   9      637.62      640.88      9.54 o 
   5   5   9       21.56       31.34      2.94 o 
   6   5   9      291.07      293.36     10.63 o 
   7   5   9      749.85      718.48     14.74 o 
   8   5   9       20.32       26.63      8.14 o 
  -8   6   9        0.11       -0.77      3.30 o 
  -7   6   9       57.83       74.88      4.08 o 
  -6   6   9      126.24      130.11      4.63 o 
  -5   6   9      287.13      275.48      6.29 o 
  -4   6   9        9.05       16.96      1.27 o 
  -3   6   9     1199.49     1269.43     12.58 o 
  -2   6   9     1614.35     1576.81     15.06 o 
  -1   6   9     1580.57     1651.49     17.55 o 
   0   6   9     1311.08     1313.30     14.23 o 
   1   6   9     1639.39     1677.06     17.81 o 
   2   6   9     1820.87     1812.31     19.20 o 
   3   6   9      832.16      823.22     10.55 o 
   4   6   9        1.90       -1.04      1.87 o 
   5   6   9       52.83       67.51      3.79 o 
   6   6   9      805.03      816.64     15.55 o 
   7   6   9      130.80      115.91     10.96 o 
  -8   7   9      138.16      156.30     12.06 o 
  -7   7   9        7.04        7.13      3.01 o 
  -6   7   9       66.72       77.37      3.86 o 
  -5   7   9      304.11      307.75      6.68 o 
  -4   7   9      151.32      162.89      3.14 o 
  -3   7   9      805.15      839.25      9.53 o 
  -2   7   9     1397.68     1280.36     14.26 o 
  -1   7   9       13.71        6.42      1.03 o 
   0   7   9      263.02      298.39      5.81 o 
   1   7   9       52.93       40.58      1.78 o 
   2   7   9      720.03      690.05      8.62 o 
   3   7   9     1841.67     1716.29     21.64 o 
   4   7   9      576.49      585.19      9.21 o 
   5   7   9        1.12        5.28      2.48 o 
   6   7   9      850.95      862.23     27.39 o 
  -8   8   9        2.88       10.54      8.14 o 
  -7   8   9       23.12       32.99      3.67 o 
  -6   8   9      451.25      459.01     12.17 o 
  -5   8   9      799.64      824.53     13.80 o 
  -4   8   9      422.93      420.47      6.42 o 
  -3   8   9        9.44       10.75      1.48 o 
  -2   8   9     4134.29     4009.33     43.66 o 
  -1   8   9      374.38      367.15      5.93 o 
   0   8   9       19.26       30.87      1.94 o 
   1   8   9        0.98        1.97      1.27 o 
   2   8   9      103.18       91.35      3.37 o 
   3   8   9       26.33       29.41      2.22 o 
   4   8   9      138.84      119.00      8.89 o 
   5   8   9      114.78      119.30      4.78 o 
   6   8   9      353.23      355.88      8.88 o 
   7   8   9      107.91      131.42     10.65 o 
  -7   9   9       67.82       63.81      5.49 o 
  -6   9   9     1189.11     1179.45     24.42 o 
  -5   9   9      340.36      338.29      9.97 o 
  -4   9   9     1848.57     1832.31     26.26 o 
  -3   9   9     1698.55     1660.45     18.59 o 
  -2   9   9     2464.24     2481.35     26.25 o 
  -1   9   9     1342.36     1283.95     17.04 o 
   0   9   9     3155.04     3027.94     31.37 o 
   1   9   9     2187.74     2004.97     21.63 o 
   2   9   9      862.93      888.02     11.01 o 
   3   9   9     2855.36     2838.69     34.67 o 
   4   9   9      345.03      346.52      6.83 o 
   5   9   9     1186.83     1201.39     20.66 o 
   6   9   9        6.44        7.20      5.17 o 
  -6  10   9       15.53       19.74      5.80 o 
  -5  10   9        1.94       -0.18      2.27 o 
  -4  10   9      920.41      883.20     14.77 o 
  -3  10   9      438.14      432.58      6.85 o 
  -2  10   9      335.57      327.29      6.02 o 
  -1  10   9      847.67      799.69     10.14 o 
   0  10   9      753.18      787.62     10.00 o 
   1  10   9      380.16      349.71      5.70 o 
   2  10   9      130.74      122.07      3.44 o 
   3  10   9      770.04      696.82     10.97 o 
   4  10   9       96.60       90.50      3.85 o 
   5  10   9       12.63       10.08      3.00 o 
   6  10   9      297.15      317.51     16.13 o 
  -6  11   9      144.98      153.50     14.25 o 
  -5  11   9       28.62       34.60      5.83 o 
  -4  11   9      598.17      623.03     15.14 o 
  -3  11   9        2.50        4.77      2.14 o 
  -2  11   9     3021.91     2963.13     31.47 o 
  -1  11   9        2.53        1.50      1.39 o 
   0  11   9      210.68      226.26      4.46 o 
   1  11   9      198.88      219.85      4.47 o 
   2  11   9      809.41      747.62     10.05 o 
   3  11   9     2668.13     2489.40     41.00 o 
   4  11   9      436.12      431.59      8.39 o 
   5  11   9      491.08      484.76     16.68 o 
  -6  12   9      124.80      159.77     14.41 o 
  -5  12   9      111.21      141.76      9.75 o 
  -4  12   9       11.93        9.77      3.66 o 
  -3  12   9        0.66        0.41      2.36 o 
  -2  12   9       72.76       66.78      3.54 o 
  -1  12   9      110.02      115.27      4.27 o 
   0  12   9      167.29      175.46      5.02 o 
   1  12   9        5.51        4.51      1.89 o 
   2  12   9      128.80      113.95      3.61 o 
   3  12   9       13.71       12.62      2.66 o 
   4  12   9       70.16       60.95      4.75 o 
   5  12   9        2.94       -0.31      6.11 o 
  -5  13   9       61.79       64.06     10.81 o 
  -4  13   9       93.78      107.61     12.53 o 
  -3  13   9      159.70      164.05      6.04 o 
  -2  13   9       95.17      102.20      5.51 o 
  -1  13   9      204.07      207.30      5.77 o 
   0  13   9       21.96       21.44      2.69 o 
   1  13   9      419.31      433.11      9.83 o 
   2  13   9       78.13       71.91      3.93 o 
   3  13   9      233.29      273.34     18.80 o 
   4  13   9       27.87       22.24      8.14 o 
  -4  14   9        1.33       -0.16      6.89 o 
  -3  14   9      149.65      185.31      9.74 o 
  -2  14   9        3.65        9.65      4.12 o 
  -1  14   9      712.17      764.76     15.72 o 
   0  14   9      169.46      184.47      7.07 o 
   1  14   9       15.66       12.17      3.41 o 
   2  14   9      350.01      328.81     14.13 o 
   3  14   9       85.26       99.31     12.69 o 
  -2  15   9       71.17       87.90      8.67 o 
  -1  15   9        5.72        2.29      5.35 o 
   0  15   9       27.97       15.97      6.30 o 
   1  15   9       10.96       10.41      5.79 o 
  -9   0  10      265.06      258.14     18.48 o 
  -8   0  10      109.97      126.72      8.86 o 
  -7   0  10      664.23      614.75     19.38 o 
  -6   0  10    10825.28    10576.38    219.97 o 
  -5   0  10     3972.32     4108.43     69.49 o 
  -4   0  10        1.19        6.86      1.30 o 
  -3   0  10     5767.24     5540.87     78.20 o 
  -2   0  10      392.42      360.08      6.55 o 
  -1   0  10      173.82      189.07      3.57 o 
   0   0  10     6714.82     7133.64    111.15 o 
   1   0  10    24139.60    23804.95    642.99 o 
   2   0  10     9954.84    10774.74    132.80 o 
   3   0  10     3115.47     3021.67     41.53 o 
   4   0  10       43.37       43.77      2.93 o 
   5   0  10     1252.20     1209.03     23.48 o 
   6   0  10        5.24        6.17      2.88 o 
   7   0  10      956.94      990.04     21.63 o 
   8   0  10      319.03      353.85     19.42 o 
  -9   1  10       29.12       27.65      6.02 o 
  -8   1  10       19.67       21.10      3.76 o 
  -7   1  10        1.49       -0.10      2.80 o 
  -6   1  10       30.06       37.29      3.81 o 
  -5   1  10      942.19      952.78     12.10 o 
  -4   1  10     2836.43     2820.75     25.74 o 
  -3   1  10       20.91       14.61      1.16 o 
  -2   1  10     9505.14     9830.54    101.87 o 
  -1   1  10      429.74      400.16      4.78 o 
   0   1  10     8516.21     8798.31     82.17 o 
   1   1  10    10571.60    11146.26    102.54 o 
   2   1  10      176.91      191.83      2.77 o 
   3   1  10     1806.12     1666.28     15.57 o 
   4   1  10       63.96       66.04      2.82 o 
   5   1  10      922.12      899.98     13.05 o 
   6   1  10      194.14      191.92      5.74 o 
   7   1  10      844.47      840.04     13.56 o 
   8   1  10      176.98      194.88     18.95 o 
  -9   2  10       54.48       66.85      7.80 o 
  -8   2  10      128.75      131.09      6.55 o 
  -7   2  10     1114.14     1030.43     19.88 o 
  -6   2  10      419.27      430.63      8.73 o 
  -5   2  10     1694.00     1635.53     17.96 o 
  -4   2  10      931.67      961.22      9.72 o 
  -3   2  10     2803.42     2798.05     28.46 o 
  -2   2  10      207.33      191.68      2.55 o 
  -1   2  10      392.25      352.84      4.07 o 
   0   2  10     2445.56     2740.98     25.86 o 
   1   2  10     7158.31     7567.72     69.75 o 
   2   2  10      287.72      264.90      3.89 o 
   3   2  10      289.69      265.46      3.44 o 
   4   2  10        1.84        1.24      1.22 o 
   5   2  10      659.11      628.47     10.86 o 
   6   2  10      134.50      131.01      4.81 o 
   7   2  10      334.10      320.81      8.03 o 
   8   2  10       31.60       43.53      5.21 o 
  -9   3  10       11.48        1.05      4.88 o 
  -8   3  10      136.33      123.31      6.18 o 
  -7   3  10        0.28       41.08      5.86 o 
  -6   3  10      416.27      402.70      8.40 o 
  -5   3  10     2246.04     2181.66     25.16 o 
  -4   3  10      105.44      102.67      2.20 o 
  -3   3  10      171.16      149.23      2.42 o 
  -2   3  10      276.15      212.99      2.88 o 
  -1   3  10       14.98       22.92      0.91 o 
   0   3  10     3342.62     3733.81     35.02 o 
   1   3  10     3605.10     4035.30     37.79 o 
   2   3  10     2657.09     2807.83     30.31 o 
   3   3  10       84.50       93.76      2.00 o 
   4   3  10      133.44      132.39      3.60 o 
   5   3  10     1067.34     1070.20     15.00 o 
   6   3  10     2052.09     2007.07     26.28 o 
   7   3  10        1.51        5.98      2.53 o 
   8   3  10       16.85       28.80      5.70 o 
  -9   4  10       46.45       50.29      7.09 o 
  -8   4  10      147.04      143.05     11.43 o 
  -7   4  10       93.47      109.78      5.49 o 
  -6   4  10        0.01        3.46      2.14 o 
  -5   4  10        0.23        0.19      1.29 o 
  -4   4  10     1363.99     1303.59     16.35 o 
  -3   4  10       68.52       82.69      2.15 o 
  -2   4  10      576.37      577.49      6.15 o 
  -1   4  10     3243.66     3411.21     32.10 o 
   0   4  10     3464.37     3727.25     36.97 o 
   1   4  10     1273.23     1279.98     12.92 o 
   2   4  10      217.82      206.17      3.11 o 
   3   4  10      158.98      155.94      2.63 o 
   4   4  10      679.21      680.62      9.21 o 
   5   4  10     1195.01     1207.75     16.58 o 
   6   4  10       13.73       19.24      3.05 o 
   7   4  10      607.18      584.98     12.81 o 
   8   4  10        0.32        1.25      6.58 o 
  -8   5  10      227.28      235.22      8.46 o 
  -7   5  10      153.22      163.60      6.68 o 
  -6   5  10     1929.19     1838.42     26.81 o 
  -5   5  10      124.75      116.14      3.28 o 
  -4   5  10     3782.15     3630.04     33.10 o 
  -3   5  10       72.26       69.46      1.99 o 
  -2   5  10     2095.35     2047.86     20.15 o 
  -1   5  10        4.72       13.47      0.87 o 
   0   5  10     3419.58     3447.45     34.50 o 
   1   5  10     1629.08     1716.64     18.06 o 
   2   5  10     2391.29     2400.60     24.70 o 
   3   5  10        1.91        2.17      1.15 o 
   4   5  10        2.68        5.05      1.75 o 
   5   5  10     2278.48     2132.99     33.93 o 
   6   5  10      154.85      160.85      5.80 o 
   7   5  10      540.49      554.76     12.38 o 
  -8   6  10       22.58       25.03      4.60 o 
  -7   6  10      537.86      515.76     12.12 o 
  -6   6  10      124.61      131.66      5.19 o 
  -5   6  10      249.64      220.90     10.40 o 
  -4   6  10       35.28       43.39      1.69 o 
  -3   6  10      197.76      160.70      3.55 o 
  -2   6  10      135.21      134.66      2.73 o 
  -1   6  10     1940.61     1910.34     21.51 o 
   0   6  10     2149.88     2231.54     23.24 o 
   1   6  10      443.10      417.95      5.76 o 
   2   6  10      919.97      929.79     10.79 o 
   3   6  10      139.42      146.33      3.42 o 
   4   6  10      758.68      755.61     11.04 o 
   5   6  10      732.79      700.20     15.63 o 
   6   6  10     1778.50     1798.07     29.31 o 
   7   6  10      181.55      160.71     12.06 o 
  -8   7  10      194.89      187.62     13.08 o 
  -7   7  10      218.10      217.28      7.46 o 
  -6   7  10     1246.54     1185.16     18.59 o 
  -5   7  10       41.27       31.88      2.25 o 
  -4   7  10     1265.75     1234.44     13.42 o 
  -3   7  10      271.64      291.08      4.81 o 
  -2   7  10     5217.23     4912.04     49.02 o 
  -1   7  10      249.02      254.44      4.12 o 
   0   7  10     1575.31     1638.53     17.62 o 
   1   7  10      179.48      184.76      3.60 o 
   2   7  10      817.59      838.21     10.12 o 
   3   7  10      685.08      632.19      9.58 o 
   4   7  10     1477.38     1491.53     19.47 o 
   5   7  10      324.23      309.44      7.77 o 
   6   7  10       21.96       31.48      3.69 o 
  -8   8  10       19.95       23.07      5.95 o 
  -7   8  10      281.13      279.80      9.61 o 
  -6   8  10       57.27       57.34      5.02 o 
  -5   8  10        5.22        9.18      2.18 o 
  -4   8  10       14.64       19.82      1.94 o 
  -3   8  10       50.78       47.54      2.09 o 
  -2   8  10     2942.79     2877.42     29.84 o 
  -1   8  10      773.48      752.65      9.26 o 
   0   8  10       15.63       23.60      2.51 o 
   1   8  10      351.02      372.25      5.63 o 
   2   8  10       14.93       26.48      1.84 o 
   3   8  10       15.82       19.65      2.16 o 
   4   8  10     1151.65     1160.44     29.67 o 
   5   8  10        4.56        6.95      2.54 o 
   6   8  10      105.33      126.59      5.44 o 
   7   8  10       14.38       29.13      6.58 o 
  -7   9  10       70.49       74.16      5.74 o 
  -6   9  10       51.90       53.73      4.68 o 
  -5   9  10      124.58      119.56      4.70 o 
  -4   9  10      281.07      276.90      6.74 o 
  -3   9  10     1096.98     1099.20     13.21 o 
  -2   9  10      218.24      216.85      5.04 o 
  -1   9  10      174.08      164.10      3.85 o 
   0   9  10      332.73      326.95      5.81 o 
   1   9  10       18.46       28.57      1.96 o 
   2   9  10      232.20      191.64      4.21 o 
   3   9  10      112.07      125.18      4.69 o 
   4   9  10      209.89      217.15      5.30 o 
   5   9  10      116.50      116.68      5.00 o 
   6   9  10       92.22      101.50      9.55 o 
  -6  10  10      301.92      298.39      9.78 o 
  -5  10  10      233.85      223.94      6.82 o 
  -4  10  10       17.41       15.52      2.51 o 
  -3  10  10       47.43       47.65      2.70 o 
  -2  10  10      213.16      206.11      4.31 o 
  -1  10  10      209.93      204.56      4.15 o 
   0  10  10       64.91       70.78      2.56 o 
   1  10  10      530.97      467.23      6.92 o 
   2  10  10      169.60      142.74      3.76 o 
   3  10  10      526.65      490.53      8.68 o 
   4  10  10      177.99      180.99      5.18 o 
   5  10  10      122.74      124.29      5.49 o 
   6  10  10        0.29       11.43      6.42 o 
  -6  11  10      182.57      223.68     16.13 o 
  -5  11  10      182.51      189.77      8.02 o 
  -4  11  10      237.05      250.40      9.02 o 
  -3  11  10        0.57       -1.68      1.68 o 
  -2  11  10      140.81      141.53      4.15 o 
  -1  11  10       57.99       56.33      2.47 o 
   0  11  10      254.94      229.01      4.89 o 
   1  11  10      439.69      399.85      6.39 o 
   2  11  10       15.34       15.98      2.01 o 
   3  11  10       40.51       35.95      3.00 o 
   4  11  10        7.82        7.37      2.54 o 
   5  11  10       25.80       20.05      6.58 o 
  -5  12  10      530.67      542.45     18.98 o 
  -4  12  10        0.13       -2.56      4.41 o 
  -3  12  10      199.01      179.82      5.93 o 
  -2  12  10       60.63       64.72      3.41 o 
  -1  12  10     1562.41     1480.92     20.18 o 
   0  12  10      115.96      111.54      3.68 o 
   1  12  10        4.17        3.09      1.65 o 
   2  12  10       52.57       52.16      2.75 o 
   3  12  10      292.06      278.28      6.53 o 
   4  12  10      162.19      155.56      6.36 o 
   5  12  10       91.88       89.12     10.34 o 
  -5  13  10       29.49       38.06      9.87 o 
  -4  13  10     1013.30     1100.60     42.77 o 
  -3  13  10       42.59       53.23      3.98 o 
  -2  13  10       38.55       38.47      3.58 o 
  -1  13  10      153.80      164.95      5.14 o 
   0  13  10      519.98      497.71      9.37 o 
   1  13  10       62.75       63.34      3.80 o 
   2  13  10      185.77      188.92      5.82 o 
   3  13  10      515.32      578.20     27.57 o 
   4  13  10       43.12       45.37     14.10 o 
  -3  14  10      270.87      298.88     13.80 o 
  -2  14  10      413.60      402.32     15.70 o 
  -1  14  10      213.47      213.24      8.61 o 
   0  14  10      284.47      275.63      9.60 o 
   1  14  10       10.09       10.08      3.18 o 
   2  14  10      247.20      244.90     18.48 o 
   3  14  10        3.72       15.66      8.30 o 
  -2  15  10       34.04       30.37      6.48 o 
  -1  15  10        4.74       13.40      5.66 o 
   0  15  10      149.50      171.32     11.02 o 
   1  15  10        0.43        1.28      5.31 o 
  -9   1  11       37.20       39.21      8.85 o 
  -8   1  11      167.70      167.67      7.10 o 
  -7   1  11        6.54        5.15      3.11 o 
  -6   1  11     4582.83     4392.58     67.37 o 
  -5   1  11      227.78      223.21      5.14 o 
  -4   1  11       39.37       55.59      1.64 o 
  -3   1  11      231.36      258.51      3.62 o 
  -2   1  11      615.58      583.37      8.82 o 
  -1   1  11      293.11      325.10      3.59 o 
   0   1  11     1612.81     1625.30     18.96 o 
   1   1  11       19.36       12.69      1.32 o 
   2   1  11        2.47       22.98      0.99 o 
   3   1  11       23.44       36.50      1.32 o 
   4   1  11      164.33      170.13      4.80 o 
   5   1  11      636.46      612.24     10.63 o 
   6   1  11       25.18       25.78      2.64 o 
   7   1  11       64.25       76.51      4.42 o 
   8   1  11       25.48       36.58      6.34 o 
  -9   2  11        1.94        8.27      5.14 o 
  -8   2  11      103.07       97.60      5.75 o 
  -7   2  11      129.44      133.24      6.29 o 
  -6   2  11     1180.52     1105.46     20.32 o 
  -5   2  11       14.54       16.26      1.66 o 
  -4   2  11      274.52      259.20      3.59 o 
  -3   2  11     1338.75     1265.17     15.06 o 
  -2   2  11      393.83      452.95      5.78 o 
  -1   2  11      475.57      420.31      4.50 o 
   0   2  11     1670.96     1970.80     18.95 o 
   1   2  11     9763.15    10770.24     99.13 o 
   2   2  11      890.14      902.08      8.91 o 
   3   2  11      689.35      725.06      9.90 o 
   4   2  11        2.39        4.99      1.33 o 
   5   2  11     1006.65     1011.43     14.32 o 
   6   2  11      182.65      187.36      5.07 o 
   7   2  11      122.84      121.80      4.73 o 
   8   2  11      137.41      146.86     10.02 o 
  -9   3  11      145.23      130.65      9.64 o 
  -8   3  11       94.52      112.79      6.18 o 
  -7   3  11        0.85        2.40      2.71 o 
  -6   3  11      643.37      603.85     12.95 o 
  -5   3  11      223.98      193.67      4.16 o 
  -4   3  11     1574.52     1598.01     15.35 o 
  -3   3  11     1407.29     1514.04     14.42 o 
  -2   3  11     6159.68     5898.53     55.13 o 
  -1   3  11      517.20      369.38      4.37 o 
   0   3  11     6015.12     6411.03     59.30 o 
   1   3  11     2651.04     2639.59     25.21 o 
   2   3  11     4491.46     4607.83     46.03 o 
   3   3  11     6558.76     6282.51     55.58 o 
   4   3  11      263.54      262.02      5.05 o 
   5   3  11     4367.63     4286.41     51.61 o 
   6   3  11      716.84      700.58     11.30 o 
   7   3  11     1592.09     1557.24     23.74 o 
   8   3  11       37.07       36.96      8.46 o 
  -9   4  11      117.37      123.97     11.90 o 
  -8   4  11      419.71      418.19     11.40 o 
  -7   4  11      130.09      120.73      6.17 o 
  -6   4  11      619.06      569.45     10.58 o 
  -5   4  11       75.26       61.14      2.50 o 
  -4   4  11       86.37       99.08      5.24 o 
  -3   4  11     1815.85     1834.49     17.28 o 
  -2   4  11     1294.88     1373.00     13.91 o 
  -1   4  11     5885.62     5972.40     59.14 o 
   0   4  11     1556.85     1700.40     17.70 o 
   1   4  11     6107.96     5888.48     54.75 o 
   2   4  11     2024.93     2140.99     19.78 o 
   3   4  11     1699.80     1652.84     16.70 o 
   4   4  11      124.54      143.94      3.75 o 
   5   4  11       20.43       19.12      2.70 o 
   6   4  11       69.30       75.07      4.35 o 
   7   4  11       12.57       13.82      3.38 o 
   8   4  11      311.67      327.54     18.01 o 
  -8   5  11       54.31       68.86      5.34 o 
  -7   5  11      187.56      172.32      6.76 o 
  -6   5  11      493.17      522.58     10.05 o 
  -5   5  11       15.70       11.51      1.67 o 
  -4   5  11     1119.50     1202.12     12.92 o 
  -3   5  11      657.76      699.16      7.56 o 
  -2   5  11    11030.06    11504.04    106.44 o 
  -1   5  11     3208.19     3438.15     32.56 o 
   0   5  11     2653.89     2558.85     26.08 o 
   1   5  11      463.60      495.17      6.52 o 
   2   5  11      636.65      589.72      7.38 o 
   3   5  11     2112.56     1946.10     60.69 o 
   4   5  11       11.05        9.01      1.70 o 
   5   5  11     2029.90     1893.95     39.66 o 
   6   5  11        2.60        6.61      2.98 o 
   7   5  11        4.30        4.54      5.95 o 
  -8   6  11       74.92       88.49      6.41 o 
  -7   6  11       15.51       17.40      4.02 o 
  -6   6  11        0.13        4.86      1.95 o 
  -5   6  11       12.32       13.91      2.26 o 
  -4   6  11      649.18      659.07      8.58 o 
  -3   6  11      502.07      558.63      6.85 o 
  -2   6  11      559.07      523.15      6.77 o 
  -1   6  11      167.97      164.25      3.08 o 
   0   6  11      801.75      828.28     11.20 o 
   1   6  11       94.41      106.14      2.65 o 
   2   6  11        7.13        2.92      1.21 o 
   3   6  11        1.26        0.46      1.65 o 
   4   6  11      820.38      801.49     11.62 o 
   5   6  11      327.64      342.60      8.23 o 
   6   6  11      190.91      188.80      7.53 o 
  -8   7  11        2.96        7.88      4.86 o 
  -7   7  11       67.68       83.37      5.11 o 
  -6   7  11       17.43        7.38      2.88 o 
  -5   7  11      644.65      645.09      9.51 o 
  -4   7  11       23.59       26.81      1.96 o 
  -3   7  11     1199.75     1227.64     13.97 o 
  -2   7  11      821.31      859.28     10.27 o 
  -1   7  11     1661.77     1499.95     17.61 o 
   0   7  11       53.19       45.35      1.81 o 
   1   7  11        4.09       11.96      4.70 o 
   2   7  11       41.06       42.19      2.00 o 
   3   7  11      300.80      254.80      5.33 o 
   4   7  11       67.22       74.56      3.15 o 
   5   7  11      369.30      363.06      8.62 o 
   6   7  11       10.42       14.75      3.09 o 
   7   7  11        0.19       -1.10      5.17 o 
  -8   8  11       68.32       76.28     11.90 o 
  -7   8  11       71.44       94.18      8.30 o 
  -6   8  11       26.54       25.50      3.71 o 
  -5   8  11       78.41       86.79      3.94 o 
  -4   8  11      135.69      124.09      3.68 o 
  -3   8  11       62.60       63.71      2.46 o 
  -2   8  11      258.27      241.57      4.34 o 
  -1   8  11     3764.44     3718.81     37.83 o 
   0   8  11      929.59      956.06     11.28 o 
   1   8  11      671.26      567.95      7.61 o 
   2   8  11     1127.63     1020.13     12.19 o 
   3   8  11     2804.55     2625.94     32.18 o 
   4   8  11     1323.61     1268.94     21.07 o 
   5   8  11      206.27      217.04      7.06 o 
   6   8  11      202.18      228.38     12.84 o 
   7   8  11       10.82       11.75      5.80 o 
  -7   9  11      114.10      121.46      9.33 o 
  -6   9  11       21.15       20.75      3.23 o 
  -5   9  11      326.25      338.67      7.92 o 
  -4   9  11      644.46      657.08     13.33 o 
  -3   9  11     1673.70     1570.03     19.19 o 
  -2   9  11       46.42       51.75      2.24 o 
  -1   9  11      141.10      167.64      3.59 o 
   0   9  11      536.27      507.51      7.08 o 
   1   9  11      756.71      728.58      9.41 o 
   2   9  11     2486.44     2262.73     24.33 o 
   3   9  11       19.94       10.87      2.09 o 
   4   9  11       12.40       16.40      2.46 o 
   5   9  11      444.33      429.70      9.95 o 
   6   9  11       68.68       73.30      8.30 o 
  -7  10  11      544.32      528.54     26.63 o 
  -6  10  11      203.78      206.52      7.17 o 
  -5  10  11      668.65      643.81     12.19 o 
  -4  10  11        9.07        5.98      2.08 o 
  -3  10  11     2192.72     2127.79     25.20 o 
  -2  10  11       74.50       73.11      2.69 o 
  -1  10  11     1206.87     1169.10     14.96 o 
   0  10  11     2044.60     1977.06     21.65 o 
   1  10  11      271.92      323.43      5.51 o 
   2  10  11     1017.91     1044.03     12.86 o 
   3  10  11     1023.80     1002.54     14.62 o 
   4  10  11      750.82      777.75     12.32 o 
   5  10  11       38.47       43.63      5.42 o 
   6  10  11      777.64      759.48     28.83 o 
  -6  11  11       54.38       57.33     10.02 o 
  -5  11  11       17.57       12.85      3.75 o 
  -4  11  11      317.57      328.31      9.00 o 
  -3  11  11      122.13      122.92      4.05 o 
  -2  11  11       17.92       25.46      2.09 o 
  -1  11  11      606.97      604.33      8.53 o 
   0  11  11      462.97      446.71      7.44 o 
   1  11  11       71.21       70.13      2.73 o 
   2  11  11      110.81      126.96      3.67 o 
   3  11  11       77.69       64.71      3.53 o 
   4  11  11      127.67      122.65      4.58 o 
   5  11  11        4.42       -0.94      5.80 o 
  -5  12  11      423.83      446.13     23.97 o 
  -4  12  11      223.65      225.26      8.67 o 
  -3  12  11      561.80      554.58     11.07 o 
  -2  12  11       93.89       95.91      4.47 o 
  -1  12  11      363.28      358.57      6.76 o 
   0  12  11       41.46       50.31      3.55 o 
   1  12  11      717.28      663.55      9.34 o 
   2  12  11     1619.73     1544.55     18.18 o 
   3  12  11       68.55       70.70      3.74 o 
   4  12  11      603.54      582.02     18.67 o 
  -5  13  11       31.72       26.47      9.40 o 
  -4  13  11       10.25       13.31      8.46 o 
  -3  13  11      284.29      276.41      8.26 o 
  -2  13  11       64.49       66.73      4.22 o 
  -1  13  11      109.67      117.96      4.49 o 
   0  13  11      118.45      116.94      4.56 o 
   1  13  11      178.99      190.64      5.68 o 
   2  13  11       13.51       15.24      2.90 o 
   3  13  11      284.32      285.34     25.14 o 
   4  13  11        1.26        0.98      7.60 o 
  -3  14  11        3.47        3.04      5.08 o 
  -2  14  11      219.34      231.34     12.00 o 
  -1  14  11      166.19      165.44     28.12 o 
   0  14  11      437.94      433.44     16.69 o 
   1  14  11       20.88       20.76      3.58 o 
   2  14  11      151.44      166.97     15.82 o 
  -1  15  11      142.88      145.45     10.73 o 
   0  15  11      753.30      795.59     24.92 o 
  -9   0  12       52.42       33.52      9.08 o 
  -8   0  12       76.17       58.34      6.86 o 
  -7   0  12      109.13      110.95      8.08 o 
  -6   0  12       63.59       65.96      6.20 o 
  -5   0  12      546.34      555.34     10.42 o 
  -4   0  12       32.94       50.01      2.13 o 
  -3   0  12     1891.66     2005.75     26.15 o 
  -2   0  12     2076.39     2140.71     31.48 o 
  -1   0  12     1313.80     1374.49     18.14 o 
   0   0  12     3736.03     4322.97     68.36 o 
   1   0  12     3316.07     3635.85     58.13 o 
   2   0  12     1850.18     1914.78     31.08 o 
   3   0  12      258.54      260.42      6.63 o 
   4   0  12       42.16       41.39      2.99 o 
   5   0  12      167.95      156.83      7.41 o 
   6   0  12     1020.69     1026.68     26.07 o 
   7   0  12      403.18      411.84     14.72 o 
   8   0  12       40.32       60.30      9.08 o 
  -9   1  12      231.59      242.87     12.85 o 
  -8   1  12      265.51      240.15      8.49 o 
  -7   1  12      722.35      705.99     15.13 o 
  -6   1  12     3608.33     3419.95     53.54 o 
  -5   1  12       91.73      105.60      3.08 o 
  -4   1  12     4728.22     4794.87     42.80 o 
  -3   1  12      914.62      889.38      8.85 o 
  -2   1  12     8271.35     8323.50    124.88 o 
  -1   1  12        1.85        2.39      0.79 o 
   0   1  12     2558.27     2591.35     23.35 o 
   1   1  12     1586.40     1695.01     32.71 o 
   2   1  12     6785.61     6823.00     60.05 o 
   3   1  12      587.88      607.55      6.85 o 
   4   1  12      253.94      251.73      5.41 o 
   5   1  12      869.75      862.68     16.62 o 
   6   1  12     1969.08     1948.75     27.10 o 
   7   1  12      288.56      290.24      6.85 o 
   8   1  12      136.65      146.37      8.69 o 
  -9   2  12        0.08       -1.72      4.64 o 
  -8   2  12      147.50      136.68      6.69 o 
  -7   2  12        7.32        5.36      2.90 o 
  -6   2  12        7.46       13.40      3.26 o 
  -5   2  12       37.33       43.16      2.37 o 
  -4   2  12        0.46        2.32      0.93 o 
  -3   2  12     1540.20     1612.54     16.81 o 
  -2   2  12     1567.27     1608.62     15.96 o 
  -1   2  12     1167.56     1365.11     12.77 o 
   0   2  12     8978.57     9723.24    104.54 o 
   1   2  12       12.28       19.67      1.38 o 
   2   2  12      363.31      355.21      5.17 o 
   3   2  12      321.07      303.40      3.89 o 
   4   2  12       28.93       25.28      1.85 o 
   5   2  12      762.03      755.80     11.37 o 
   6   2  12      809.10      806.50     12.51 o 
   7   2  12       86.19       89.71      4.12 o 
   8   2  12      466.06      493.70     19.74 o 
  -9   3  12        4.49        9.18      5.41 o 
  -8   3  12       23.74       20.11      3.83 o 
  -7   3  12        9.04       11.22      3.09 o 
  -6   3  12      393.48      385.27      9.75 o 
  -5   3  12       57.19       62.72      2.57 o 
  -4   3  12      484.63      451.62      6.57 o 
  -3   3  12      166.64      138.16      2.55 o 
  -2   3  12      154.00      211.00      2.89 o 
  -1   3  12        9.27       19.71      2.41 o 
   0   3  12     6196.95     6708.49     62.06 o 
   1   3  12     1126.64     1194.51     12.19 o 
   2   3  12     1699.67     1712.57     20.83 o 
   3   3  12      358.18      364.10      5.62 o 
   4   3  12      720.13      722.58     10.51 o 
   5   3  12       39.57       43.48      2.66 o 
   6   3  12       30.31       33.37      2.78 o 
   7   3  12       62.98       73.57      4.81 o 
   8   3  12      323.07      340.38     18.48 o 
  -9   4  12       43.34       39.22      6.64 o 
  -8   4  12       39.48       44.08      4.50 o 
  -7   4  12       37.78       44.79      4.11 o 
  -6   4  12       53.65       55.37      3.99 o 
  -5   4  12      259.16      255.85      4.92 o 
  -4   4  12        0.15        0.60      1.00 o 
  -3   4  12     3355.18     3343.35     30.40 o 
  -2   4  12       11.51        7.93      1.53 o 
  -1   4  12     3056.41     2998.58     29.11 o 
   0   4  12      233.04      299.70      4.14 o 
   1   4  12     4577.47     4471.49     41.98 o 
   2   4  12       17.49       21.73      1.21 o 
   3   4  12     1474.32     1455.08     18.37 o 
   4   4  12     1895.93     1827.10     28.38 o 
   5   4  12        1.53        4.42      4.21 o 
   6   4  12      339.02      345.91      8.76 o 
   7   4  12      235.59      283.36     16.13 o 
  -8   5  12      145.83      132.91      6.61 o 
  -7   5  12       57.97       65.13      4.71 o 
  -6   5  12       63.88       83.02      4.71 o 
  -5   5  12        3.46        0.08      1.01 o 
  -4   5  12       72.18       87.33      2.44 o 
  -3   5  12     2374.88     2411.44     22.44 o 
  -2   5  12       34.81       32.91      2.66 o 
  -1   5  12      145.13      164.37      2.66 o 
   0   5  12      122.76      132.62      2.66 o 
   1   5  12      266.95      213.78      3.70 o 
   2   5  12      305.53      288.57      4.54 o 
   3   5  12      205.10      199.27      8.61 o 
   4   5  12      435.32      421.67      7.20 o 
   5   5  12      191.72      181.33      6.36 o 
   6   5  12       81.89       74.83      5.14 o 
   7   5  12       26.69       36.18      7.52 o 
  -8   6  12      117.33      146.70      7.67 o 
  -7   6  12      183.53      174.56      6.76 o 
  -6   6  12      498.89      502.72     11.42 o 
  -5   6  12     1368.30     1238.11     45.66 o 
  -4   6  12       93.06       79.72      2.42 o 
  -3   6  12     2381.08     2144.05     24.65 o 
  -2   6  12       34.21       39.06      1.69 o 
  -1   6  12     1939.72     1733.67     18.40 o 
   0   6  12       13.24       22.29      1.94 o 
   1   6  12     1891.92     1883.99     20.00 o 
   2   6  12     1015.46     1017.88     11.80 o 
   3   6  12       92.91      104.07      3.37 o 
   4   6  12      293.19      280.63      5.71 o 
   5   6  12     1826.02     1780.64     28.55 o 
   6   6  12      498.51      484.07     10.77 o 
   7   6  12      613.54      633.04     25.06 o 
  -8   7  12        1.09        5.30      4.71 o 
  -7   7  12      181.58      208.29      7.47 o 
  -6   7  12      504.97      464.51     18.64 o 
  -5   7  12      249.87      277.23      7.85 o 
  -4   7  12      157.65      152.14      3.79 o 
  -3   7  12       27.85       25.08      1.86 o 
  -2   7  12     1492.64     1514.74     16.64 o 
  -1   7  12        0.14        2.60      1.13 o 
   0   7  12      926.30      837.91     10.00 o 
   1   7  12      165.41      180.22      3.60 o 
   2   7  12     1231.23     1175.59     13.55 o 
   3   7  12     1615.90     1510.89     19.61 o 
   4   7  12      972.06      893.03     12.91 o 
   5   7  12     1448.84     1415.44     23.58 o 
   6   7  12        1.33       -1.21      2.50 o 
   7   7  12      246.32      254.07     14.10 o 
  -7   8  12      555.94      526.37     18.70 o 
  -6   8  12       92.73       77.88      5.05 o 
  -5   8  12      723.34      704.43     12.42 o 
  -4   8  12       35.02       32.79      2.27 o 
  -3   8  12     1926.03     1838.79     21.77 o 
  -2   8  12       27.00       28.86      2.01 o 
  -1   8  12     3108.94     2899.19     30.04 o 
   0   8  12      209.50      162.24      3.45 o 
   1   8  12      340.00      372.02      5.86 o 
   2   8  12     1687.74     1646.02     18.26 o 
   3   8  12     2108.45     2045.65     25.82 o 
   4   8  12      841.27      850.77     16.63 o 
   5   8  12      307.06      320.46      9.90 o 
   6   8  12       86.37       96.80      9.24 o 
  -7   9  12       23.08       24.03      5.76 o 
  -6   9  12       15.15        7.19      2.91 o 
  -5   9  12       51.41       53.94      3.58 o 
  -4   9  12        0.97        2.27      1.79 o 
  -3   9  12        1.85        0.78      1.56 o 
  -2   9  12     1136.84     1115.02     13.23 o 
  -1   9  12      220.34      203.21      3.99 o 
   0   9  12        3.80        6.55      1.38 o 
   1   9  12      786.68      723.64      9.43 o 
   2   9  12      224.22      187.42      4.21 o 
   3   9  12      276.76      262.72      5.85 o 
   4   9  12        0.10       -2.06      2.06 o 
   5   9  12        1.26        4.76      3.01 o 
   6   9  12       15.77       16.13      6.42 o 
  -7  10  12       13.19       13.94      7.36 o 
  -6  10  12       18.55       19.22      4.27 o 
  -5  10  12      133.04      149.44      6.97 o 
  -4  10  12      352.57      326.54      7.05 o 
  -3  10  12      347.14      347.14      6.53 o 
  -2  10  12      230.17      219.41      4.98 o 
  -1  10  12       19.04       13.06      1.63 o 
   0  10  12      200.66      164.59      3.82 o 
   1  10  12      125.49      125.75      4.60 o 
   2  10  12        0.18        0.02      1.65 o 
   3  10  12       10.68       22.55      5.49 o 
   4  10  12        5.32        7.82      2.38 o 
   5  10  12       15.74       12.69      6.11 o 
   6  10  12       19.52       26.94      7.05 o 
  -6  11  12       22.88       14.72      7.99 o 
  -5  11  12      108.86      104.79      5.47 o 
  -4  11  12      422.18      427.68     10.96 o 
  -3  11  12        0.90        2.33      1.89 o 
  -2  11  12     1388.28     1352.18     17.39 o 
  -1  11  12       95.66       93.76      3.39 o 
   0  11  12       21.32       22.56      2.27 o 
   1  11  12       12.74       20.40      1.96 o 
   2  11  12      328.51      313.07      5.82 o 
   3  11  12       82.51       69.53      3.58 o 
   4  11  12      719.01      692.46     12.64 o 
   5  11  12       21.89       20.36      7.05 o 
  -5  12  12      262.58      291.66     18.95 o 
  -4  12  12      129.03      130.66      6.74 o 
  -3  12  12        3.28        2.06      2.48 o 
  -2  12  12        0.16       -0.16      1.91 o 
  -1  12  12      343.04      333.48      5.97 o 
   0  12  12        3.43        5.49      1.66 o 
   1  12  12      348.14      335.75      6.01 o 
   2  12  12        0.81        0.16      1.90 o 
   3  12  12      307.78      281.07     11.25 o 
   4  12  12       79.85       64.37     10.57 o 
  -4  13  12       26.12       34.62      9.24 o 
  -3  13  12        0.05       -0.32      2.86 o 
  -2  13  12      251.97      262.04      7.55 o 
  -1  13  12       69.62       63.90      4.32 o 
   0  13  12      381.50      358.97      7.79 o 
   1  13  12        0.80       -0.58      1.96 o 
   2  13  12       46.60       54.99      4.06 o 
   3  13  12      131.41      124.65      7.75 o 
  -3  14  12      219.33      235.44     12.40 o 
  -2  14  12       22.98       26.76      6.20 o 
  -1  14  12      425.39      454.46     17.05 o 
   0  14  12      158.58      167.66      8.48 o 
   1  14  12      653.45      709.50     34.70 o 
   2  14  12      144.12      160.08     15.51 o 
  -9   1  13       34.98       39.30      6.82 o 
  -8   1  13      592.10      501.08     12.77 o 
  -7   1  13      274.58      269.55      8.39 o 
  -6   1  13       99.00       92.93      5.10 o 
  -5   1  13      268.80      262.55      5.02 o 
  -4   1  13        1.67        4.83      0.96 o 
  -3   1  13      231.06      266.40      3.74 o 
  -2   1  13      119.06      152.94      2.98 o 
  -1   1  13     2884.09     3147.89     28.23 o 
   0   1  13    11716.07    13029.10    113.44 o 
   1   1  13     1700.89     1770.94     16.46 o 
   2   1  13      262.40      314.98      3.88 o 
   3   1  13        1.73        2.50      0.88 o 
   4   1  13        9.43       12.19      1.51 o 
   5   1  13       78.04       79.80      3.50 o 
   6   1  13      126.54      144.47      5.11 o 
   7   1  13        0.92        4.47      2.68 o 
   8   1  13      117.80      124.38     10.73 o 
  -9   2  13       24.53       37.97      6.64 o 
  -8   2  13      288.94      242.75     13.50 o 
  -7   2  13      275.21      268.86      8.34 o 
  -6   2  13     1813.54     1736.70     29.51 o 
  -5   2  13      146.21      129.46      3.48 o 
  -4   2  13      458.40      437.75      6.43 o 
  -3   2  13     1324.05     1390.73     15.98 o 
  -2   2  13      206.40      241.61      4.54 o 
  -1   2  13     3331.53     3115.29     27.96 o 
   0   2  13      223.05      297.65      8.78 o 
   1   2  13     2609.19     2625.63     23.88 o 
   2   2  13      446.64      390.79      7.69 o 
   3   2  13      823.31      839.66      8.65 o 
   4   2  13      655.64      644.43      9.53 o 
   5   2  13      851.10      845.19     13.58 o 
   6   2  13     1421.49     1443.29     24.18 o 
   7   2  13      391.26      406.27      8.34 o 
   8   2  13      275.15      321.74     18.33 o 
  -9   3  13      314.05      330.17     14.89 o 
  -8   3  13      351.53      322.72      9.92 o 
  -7   3  13      445.64      444.92     14.20 o 
  -6   3  13      759.90      704.93     14.54 o 
  -5   3  13      540.13      547.50      9.04 o 
  -4   3  13     3321.19     3195.19     74.58 o 
  -3   3  13       42.52       33.36      1.42 o 
  -2   3  13    10308.57    10774.12     94.26 o 
  -1   3  13     1612.66     1608.79     15.04 o 
   0   3  13      951.96      942.30      9.90 o 
   1   3  13     4155.14     4269.97     38.08 o 
   2   3  13     3747.50     3774.33     38.12 o 
   3   3  13     2485.50     2409.88     23.64 o 
   4   3  13      237.05      243.23      6.12 o 
   5   3  13       22.69       26.58      2.28 o 
   6   3  13        3.64        6.37      2.75 o 
   7   3  13      470.41      457.53     14.84 o 
  -8   4  13      139.13      129.84      6.71 o 
  -7   4  13      517.96      521.61     12.45 o 
  -6   4  13      611.00      537.88     12.04 o 
  -5   4  13      366.47      343.49      5.97 o 
  -4   4  13       19.41       13.75      1.31 o 
  -3   4  13     1644.50     1499.49     15.46 o 
  -2   4  13     1054.14     1142.37     11.19 o 
  -1   4  13     4271.26     4367.20     45.74 o 
   0   4  13        2.85        3.26      0.74 o 
   1   4  13     7017.12     7004.93     84.44 o 
   2   4  13     5270.29     5140.77     48.28 o 
   3   4  13     2535.16     2458.03     27.35 o 
   4   4  13     3236.79     3128.62     46.38 o 
   5   4  13      996.89      965.37     20.07 o 
   6   4  13      455.16      454.63     10.43 o 
   7   4  13       12.86       10.81      6.42 o 
  -8   5  13       26.85       36.58      6.99 o 
  -7   5  13      464.42      472.83     11.67 o 
  -6   5  13      121.30      126.59      5.51 o 
  -5   5  13      144.76       68.37      4.54 o 
  -4   5  13      128.61      139.45      3.02 o 
  -3   5  13     6730.33     6765.01     63.65 o 
  -2   5  13     3529.11     3654.40     34.80 o 
  -1   5  13        0.06       -0.48      0.74 o 
   0   5  13      117.26      101.73      2.73 o 
   1   5  13      111.38      104.82      2.61 o 
   2   5  13     1076.43     1068.46     12.19 o 
   3   5  13      502.79      481.21      9.34 o 
   4   5  13     2589.89     2587.30     34.79 o 
   5   5  13     1096.59     1073.46     18.65 o 
   6   5  13       22.15       32.05      3.27 o 
  -8   6  13       48.38       42.75      5.18 o 
  -7   6  13        4.38        6.91      3.01 o 
  -6   6  13       53.63       59.79      4.23 o 
  -5   6  13      319.64      344.24      6.54 o 
  -4   6  13        7.52        5.99      1.26 o 
  -3   6  13       97.74      108.84      3.08 o 
  -2   6  13     3995.84     3817.64     38.49 o 
  -1   6  13      749.17      746.43      8.95 o 
   0   6  13       62.43       53.56      2.75 o 
   1   6  13      892.29      883.76     10.50 o 
   2   6  13        3.24        0.80      1.41 o 
   3   6  13      462.46      437.15      7.40 o 
   4   6  13     1116.21     1072.49     14.84 o 
   5   6  13        3.20        7.23      2.46 o 
   6   6  13      135.54      152.32      5.73 o 
   7   6  13        0.05        1.88      5.17 o 
  -8   7  13        0.28        5.29      5.06 o 
  -7   7  13        8.55       14.35      3.88 o 
  -6   7  13       77.87      101.41      7.59 o 
  -5   7  13       70.50       63.80      3.46 o 
  -4   7  13        1.77        5.27      1.61 o 
  -3   7  13     1100.38     1043.70     14.62 o 
  -2   7  13      319.22      357.46      5.42 o 
  -1   7  13      623.19      612.93      7.84 o 
   0   7  13      139.22      126.66      3.59 o 
   1   7  13     1554.84     1477.72     16.40 o 
   2   7  13      952.64      944.08     11.40 o 
   3   7  13       23.43       13.40      2.72 o 
   4   7  13      310.47      313.64      6.41 o 
   5   7  13      414.56      402.23      9.29 o 
   6   7  13       36.30       41.42      4.15 o 
   7   7  13       68.39       72.83      8.30 o 
  -7   8  13      257.69      254.94     15.27 o 
  -6   8  13       12.73       11.63      3.39 o 
  -5   8  13      248.68      239.80      6.31 o 
  -4   8  13     1767.05     1719.44     20.75 o 
  -3   8  13       49.44       50.50      2.47 o 
  -2   8  13     1982.38     1912.55     20.73 o 
  -1   8  13      326.35      349.44      5.51 o 
   0   8  13       72.56       59.78      2.22 o 
   1   8  13      451.46      453.77      6.62 o 
   2   8  13      262.76      239.12      4.65 o 
   3   8  13      252.71      252.52      5.71 o 
   4   8  13       46.76       38.68      4.79 o 
   5   8  13        1.49        5.83      2.81 o 
   6   8  13       33.74       36.96      7.36 o 
  -7   9  13      127.83      135.33     13.78 o 
  -6   9  13      269.70      274.92     10.03 o 
  -5   9  13        4.18        2.11      2.26 o 
  -4   9  13      729.87      756.59     10.98 o 
  -3   9  13       44.23       41.24      2.49 o 
  -2   9  13     1627.15     1591.87     19.36 o 
  -1   9  13      921.35      866.94     10.76 o 
   0   9  13      879.71      920.91     11.29 o 
   1   9  13      444.80      504.81      7.32 o 
   2   9  13     2146.42     2094.94     22.91 o 
   3   9  13     1338.70     1304.38     17.87 o 
   4   9  13      176.09      190.73      5.16 o 
   5   9  13     1516.74     1510.74     25.43 o 
   6   9  13       18.64       32.11      6.89 o 
  -7  10  13       33.88       37.75      9.40 o 
  -6  10  13      623.66      645.53     14.77 o 
  -5  10  13      240.00      239.60      6.79 o 
  -4  10  13      935.85      922.30     14.35 o 
  -3  10  13      216.64      218.44      5.08 o 
  -2  10  13      541.64      506.02      8.18 o 
  -1  10  13     1347.09     1268.66     14.92 o 
   0  10  13        0.00       -0.47      1.35 o 
   1  10  13     1159.75     1093.30     13.27 o 
   2  10  13      104.24      114.61      3.70 o 
   3  10  13      771.41      714.16     11.45 o 
   4  10  13        3.57        2.38      2.30 o 
   5  10  13      113.33      101.19     10.02 o 
  -6  11  13       62.49       57.29      7.05 o 
  -5  11  13       15.63       14.06      3.72 o 
  -4  11  13     1086.24     1078.10     16.06 o 
  -3  11  13      139.62      135.89      4.20 o 
  -2  11  13       33.14       36.19      2.53 o 
  -1  11  13       85.88       96.03      3.74 o 
   0  11  13     1734.54     1626.00     18.62 o 
   1  11  13      925.51      846.91     11.08 o 
   2  11  13      191.38      192.34      4.50 o 
   3  11  13      822.97      768.40     14.46 o 
   4  11  13      271.32      281.51      9.29 o 
   5  11  13      309.56      282.42     15.98 o 
  -5  12  13       53.53       62.65     10.49 o 
  -4  12  13       96.36       95.16      6.08 o 
  -3  12  13        2.25        1.26      2.17 o 
  -2  12  13       66.69       68.04      3.20 o 
  -1  12  13        9.45       13.12      2.24 o 
   0  12  13        5.55        3.02      1.59 o 
   1  12  13      460.90      498.06      7.77 o 
   2  12  13       76.27       71.44      3.67 o 
   3  12  13        7.77        2.07      2.63 o 
   4  12  13      129.93      127.88      8.52 o 
  -4  13  13      178.90      183.42     15.82 o 
  -3  13  13      167.73      171.89      6.63 o 
  -2  13  13       56.50       55.74      4.04 o 
  -1  13  13      518.64      499.67     10.75 o 
   0  13  13        9.40        7.37      2.09 o 
   1  13  13      297.60      327.68      7.96 o 
   2  13  13        3.72       -2.49      2.49 o 
   3  13  13      359.95      364.71     13.55 o 
  -3  14  13      122.17      150.30     10.49 o 
  -2  14  13       37.81       37.04      6.51 o 
  -1  14  13      160.38      172.47     11.18 o 
   0  14  13      264.39      277.46     13.29 o 
   1  14  13       73.90       85.32     14.33 o 
   2  14  13      463.46      494.38     26.16 o 
  -9   0  14       64.88       65.16     11.28 o 
  -8   0  14     2361.53     2111.48     51.78 o 
  -7   0  14      646.58      571.89     18.59 o 
  -6   0  14      558.76      532.03     16.99 o 
  -5   0  14     2939.14     2893.28     42.98 o 
  -4   0  14        2.85        4.39      1.50 o 
  -3   0  14      705.90      633.19     11.17 o 
  -2   0  14      902.48      887.15     14.47 o 
  -1   0  14     3148.33     2642.90    121.87 o 
   0   0  14     2732.07     3144.28     50.70 o 
   2   0  14      388.90      357.85      7.41 o 
   3   0  14      499.70      487.05      8.55 o 
   4   0  14      995.97     1010.00     19.46 o 
   5   0  14     3497.28     3398.19     58.82 o 
   6   0  14     1265.34     1239.15     24.74 o 
   7   0  14      246.98      275.90      9.20 o 
  -9   1  14       73.64       82.62      9.79 o 
  -8   1  14      226.26      223.10      8.14 o 
  -7   1  14       23.63       29.06      3.76 o 
  -6   1  14      538.82      511.48     11.74 o 
  -5   1  14        4.17        6.44      1.51 o 
  -4   1  14      161.52      162.38      3.38 o 
  -3   1  14        5.80        6.56      0.80 o 
  -2   1  14     2871.44     2979.83     39.62 o 
  -1   1  14      814.75      925.99      9.05 o 
   0   1  14      199.70      228.51     13.02 o 
   1   1  14        8.10       18.98      1.15 o 
   2   1  14       71.63       67.34      1.73 o 
   3   1  14       53.77       55.32      1.83 o 
   4   1  14      171.11      166.46      3.87 o 
   5   1  14     1179.06     1144.57     15.86 o 
   6   1  14        4.21        4.71      2.13 o 
   7   1  14      355.54      349.77     13.18 o 
  -9   2  14      217.74      224.45     12.18 o 
  -8   2  14      113.67       87.85      5.63 o 
  -7   2  14      196.37      195.80      7.30 o 
  -6   2  14     1253.98     1212.69     22.04 o 
  -5   2  14     2062.18     2037.63     23.95 o 
  -4   2  14      724.76      722.64     10.60 o 
  -3   2  14      683.58      618.33      8.09 o 
  -2   2  14      278.36      296.07      4.01 o 
  -1   2  14     2824.06     2884.21     26.06 o 
   0   2  14        7.33       12.49      0.79 o 
   1   2  14    13797.24    13522.97    238.85 o 
   2   2  14        2.31        9.92      1.36 o 
   3   2  14     3304.22     3224.72     29.35 o 
   4   2  14       19.08       14.38      1.85 o 
   5   2  14     1639.96     1581.39     22.84 o 
   6   2  14      212.51      235.68      6.31 o 
   7   2  14      464.25      452.85     12.03 o 
  -9   3  14        6.42        4.45      6.03 o 
  -8   3  14       74.41       71.29      5.35 o 
  -7   3  14       95.96       92.62      5.22 o 
  -6   3  14      294.21      286.38      8.19 o 
  -5   3  14       56.19       51.95      2.73 o 
  -4   3  14     1010.53      936.53     11.71 o 
  -3   3  14     1943.17     1890.89     19.00 o 
  -2   3  14      617.20      682.25      7.16 o 
  -1   3  14     1376.48     1392.49     13.23 o 
   0   3  14      928.78      958.67     10.04 o 
   1   3  14     1296.05     1153.01     11.29 o 
   2   3  14        1.18        5.81      1.62 o 
   3   3  14      847.91      841.46      9.31 o 
   4   3  14      489.50      487.98      7.77 o 
   5   3  14        5.64        8.05      3.07 o 
   6   3  14       30.55       40.42      4.68 o 
   7   3  14       14.76       17.07      6.74 o 
  -8   4  14        4.22        4.75      4.40 o 
  -7   4  14        0.17        3.96      2.84 o 
  -6   4  14        1.59        3.06      2.51 o 
  -5   4  14      321.66      312.21      6.38 o 
  -4   4  14      416.16      424.89      5.78 o 
  -3   4  14       27.43       39.46      1.66 o 
  -2   4  14      346.54      413.53      4.88 o 
  -1   4  14       96.03       98.93      2.06 o 
   0   4  14      125.15      135.74      2.42 o 
   1   4  14      104.13      121.89      3.21 o 
   2   4  14       63.92       61.25      2.14 o 
   3   4  14      291.21      297.08      5.61 o 
   4   4  14       63.61       56.17      3.28 o 
   5   4  14     1485.76     1346.83     22.45 o 
   6   4  14        7.20        8.81      3.98 o 
  -8   5  14      125.75      134.30      7.58 o 
  -7   5  14       61.54       74.41      5.00 o 
  -6   5  14      655.57      617.77     13.35 o 
  -5   5  14     1244.95     1195.52     21.06 o 
  -4   5  14     1726.63     1743.76     18.08 o 
  -3   5  14        4.49       11.15      1.26 o 
  -2   5  14     1820.64     1725.75     17.33 o 
  -1   5  14      261.06      239.70      4.50 o 
   0   5  14     4054.44     4072.60     40.79 o 
   1   5  14       24.97       27.02      1.61 o 
   2   5  14     2752.23     2814.39     29.02 o 
   3   5  14      887.54      871.94     15.24 o 
   4   5  14       58.06       64.55      3.52 o 
   5   5  14      631.13      628.45     12.45 o 
   6   5  14     1047.36     1017.51     18.50 o 
   7   5  14       67.10       98.68      9.55 o 
  -8   6  14      262.23      294.61     10.68 o 
  -7   6  14        0.88        0.50      2.83 o 
  -6   6  14      769.15      726.88     21.97 o 
  -5   6  14       48.70       42.87      2.43 o 
  -4   6  14      457.33      465.39      7.29 o 
  -3   6  14      629.56      642.16      9.98 o 
  -2   6  14      123.24      137.14      3.35 o 
  -1   6  14      976.29      937.16     10.87 o 
   0   6  14        4.87        5.36      1.09 o 
   1   6  14        7.21       10.45      1.39 o 
   2   6  14        3.11        4.61      1.36 o 
   3   6  14     2124.19     1992.33     24.96 o 
   4   6  14      743.83      736.58     11.11 o 
   5   6  14       23.26       25.51      2.98 o 
   6   6  14       28.78       34.33      3.47 o 
   7   6  14       25.61       35.09      6.89 o 
  -8   7  14      140.84      150.68     15.35 o 
  -7   7  14       85.62       92.04      8.25 o 
  -6   7  14      323.32      285.54     29.51 o 
  -5   7  14      113.97      117.87      4.44 o 
  -4   7  14     1927.25     1859.79     22.04 o 
  -3   7  14      419.09      405.20      6.65 o 
  -2   7  14     3695.09     3490.07     38.36 o 
  -1   7  14        2.26        1.08      1.56 o 
   0   7  14     2173.38     2141.78     22.69 o 
   1   7  14        5.38        8.92      1.52 o 
   2   7  14     1256.68     1288.57     14.79 o 
   3   7  14        9.25       12.79      2.09 o 
   4   7  14     1488.54     1481.24     19.73 o 
   5   7  14      259.86      246.99      7.09 o 
   6   7  14      319.48      316.73     15.51 o 
  -7   8  14        0.25        1.25      4.78 o 
  -6   8  14      129.36      123.48      6.96 o 
  -5   8  14       49.50       50.25      4.02 o 
  -4   8  14      396.08      378.98      6.70 o 
  -3   8  14      214.12      218.24      4.79 o 
  -2   8  14        1.09        1.25      1.47 o 
  -1   8  14      786.07      741.04     10.21 o 
   0   8  14      238.84      225.89      4.46 o 
   1   8  14      121.42      110.75      3.21 o 
   2   8  14     1382.07     1270.86     14.82 o 
   3   8  14      353.59      314.80      6.48 o 
   4   8  14       29.12       34.40      4.36 o 
   5   8  14        7.57        6.13      2.77 o 
   6   8  14        9.70       11.28      5.95 o 
  -7   9  14      150.23      135.18     14.10 o 
  -6   9  14       12.13        9.17      3.26 o 
  -5   9  14      213.82      217.25      6.34 o 
  -4   9  14       67.73       70.46      3.15 o 
  -3   9  14       45.88       46.59      4.21 o 
  -2   9  14     1029.19     1030.96     13.62 o 
  -1   9  14      148.37      128.83      3.25 o 
   0   9  14      250.26      217.42      4.29 o 
   1   9  14       33.21       29.15      2.03 o 
   2   9  14       48.89       52.00      2.57 o 
   3   9  14      537.00      466.26     10.53 o 
   4   9  14      783.56      785.37     12.34 o 
   5   9  14       16.26       22.16      4.87 o 
   6   9  14      121.42      111.99     10.49 o 
  -6  10  14        6.67        2.82      3.22 o 
  -5  10  14       55.29       63.15      4.09 o 
  -4  10  14        3.07        7.88      2.08 o 
  -3  10  14       42.60       48.29      2.77 o 
  -2  10  14        4.70        4.36      1.75 o 
  -1  10  14      222.41      222.60      4.93 o 
   0  10  14        6.57        0.01      1.37 o 
   1  10  14        1.57        2.26      1.63 o 
   2  10  14        0.65       -1.61      1.61 o 
   3  10  14      556.88      510.13     12.10 o 
   4  10  14      103.90      108.97      4.40 o 
   5  10  14       29.07       34.77      7.67 o 
  -6  11  14       30.96       33.82      6.20 o 
  -5  11  14      108.53      117.21      5.23 o 
  -4  11  14      128.16      141.01      4.92 o 
  -3  11  14       92.69      101.53      4.63 o 
  -2  11  14       43.21       41.59      2.64 o 
  -1  11  14      292.44      265.40      5.65 o 
   0  11  14        5.90        6.34      1.68 o 
   1  11  14       10.48        6.94      1.82 o 
   2  11  14        6.85        5.51      1.88 o 
   3  11  14        1.23       -0.10      2.30 o 
   4  11  14        8.54       15.04      4.50 o 
   5  11  14        2.55       -6.27      6.27 o 
  -5  12  14       26.00       27.88      9.24 o 
  -4  12  14      170.03      169.52      7.24 o 
  -3  12  14      684.21      659.10     10.58 o 
  -2  12  14        1.48       -0.08      1.71 o 
  -1  12  14      256.04      263.94      5.80 o 
   0  12  14       24.87       31.77      2.29 o 
   1  12  14       21.30       28.58      2.32 o 
   2  12  14        0.53       -1.97      1.97 o 
   3  12  14      353.03      343.86      8.26 o 
   4  12  14      146.41      146.63      9.27 o 
  -4  13  14      211.32      238.09     18.33 o 
  -3  13  14       58.38       52.86      6.00 o 
  -2  13  14       16.20       16.00      3.44 o 
  -1  13  14        7.38        3.64      2.32 o 
   0  13  14     1151.41     1119.36     16.81 o 
   1  13  14      113.37      127.06      4.34 o 
   2  13  14      452.69      461.98     10.40 o 
   3  13  14      117.17      157.66     14.72 o 
  -3  14  14      173.36      182.38     11.05 o 
  -2  14  14        3.81        8.41      5.95 o 
  -1  14  14      119.93      125.94      9.53 o 
   0  14  14        8.06       14.35      5.97 o 
   1  14  14        6.59        4.59      5.51 o 
  -9   1  15        0.48        4.13      6.74 o 
  -8   1  15      396.97      377.37     15.58 o 
  -7   1  15      164.54      142.20      6.16 o 
  -6   1  15       40.51       40.70      3.83 o 
  -5   1  15      342.02      317.29      5.72 o 
  -4   1  15      110.15       99.99      2.92 o 
  -3   1  15       39.78       47.17      1.80 o 
  -2   1  15        5.71        6.32      1.00 o 
  -1   1  15     2910.29     3190.65     28.72 o 
   0   1  15      350.04      344.66      5.21 o 
   1   1  15        8.52        2.70      0.87 o 
   2   1  15     1243.84     1213.82     11.88 o 
   3   1  15      345.81      326.93      4.25 o 
   4   1  15      424.53      393.66     14.52 o 
   5   1  15      481.26      462.94      7.98 o 
   6   1  15       11.28       15.26      2.53 o 
   7   1  15       35.47       41.49      5.94 o 
  -9   2  15        8.21        0.81      8.69 o 
  -8   2  15      338.37      299.40     12.72 o 
  -7   2  15        4.84        2.81      2.69 o 
  -6   2  15     1383.52     1410.03     24.98 o 
  -5   2  15      477.38      450.32      6.72 o 
  -4   2  15       90.29       84.54      2.61 o 
  -3   2  15      971.26      955.97     16.58 o 
  -2   2  15     2287.60     2313.49     23.97 o 
  -1   2  15     6844.95     7410.98     68.72 o 
   0   2  15        0.61        3.22      0.67 o 
   1   2  15     4224.69     4217.39     41.89 o 
   2   2  15      147.71      158.08      2.91 o 
   3   2  15     3457.93     3477.92     33.49 o 
   4   2  15      118.68      108.04      3.20 o 
   5   2  15      296.37      300.96      7.61 o 
   6   2  15      539.60      552.76      9.51 o 
   7   2  15       72.67       77.85      9.24 o 
  -9   3  15        5.58       17.30      6.26 o 
  -8   3  15       38.90       43.92      5.32 o 
  -7   3  15       31.19       28.68      3.72 o 
  -6   3  15      520.43      517.89     11.84 o 
  -5   3  15      358.56      334.70      6.08 o 
  -4   3  15     1167.58     1119.92     15.09 o 
  -3   3  15        0.80        2.30      0.98 o 
  -2   3  15     9111.30     9730.95     90.34 o 
  -1   3  15       32.45       23.58      1.28 o 
   0   3  15     1530.56     1598.77     15.09 o 
   1   3  15      176.51      181.51      3.33 o 
   2   3  15     5376.15     5477.09     48.81 o 
   3   3  15     5022.27     4862.27     46.23 o 
   4   3  15     1297.91     1333.90     19.39 o 
   5   3  15     2250.02     2157.20     33.72 o 
   6   3  15      955.69      962.70     22.37 o 
  -8   4  15      357.38      371.35     12.39 o 
  -7   4  15        5.19        3.34      2.87 o 
  -6   4  15      264.80      272.27      8.13 o 
  -5   4  15      323.86      276.79     27.31 o 
  -4   4  15      939.64      994.63     12.05 o 
  -3   4  15     2101.50     2080.59     20.89 o 
  -2   4  15     7543.34     7572.79     70.81 o 
  -1   4  15     1591.89     1448.89     14.67 o 
   0   4  15        0.33        4.40      1.93 o 
   1   4  15     1662.28     1731.48     18.48 o 
   2   4  15      693.77      736.75      9.04 o 
   3   4  15      918.98      921.42     12.70 o 
   4   4  15      262.04      253.97      6.52 o 
   5   4  15      682.83      671.08     13.06 o 
   6   4  15      223.28      219.29      6.78 o 
   7   4  15       15.38       25.37      6.58 o 
  -8   5  15        2.82        8.56      3.92 o 
  -7   5  15       69.96       57.00      4.50 o 
  -6   5  15      333.88      329.12      8.93 o 
  -5   5  15       75.84       78.22      3.42 o 
  -4   5  15      576.59      592.95      7.52 o 
  -3   5  15       44.14       71.90      2.34 o 
  -2   5  15     1350.83     1315.53     15.70 o 
  -1   5  15      327.07      284.46      4.36 o 
   0   5  15        2.46        4.26      1.01 o 
   1   5  15       11.40       11.95      2.96 o 
   2   5  15      260.46      223.62      4.52 o 
   3   5  15      988.51      911.99     15.62 o 
   4   5  15       48.08       53.01      3.38 o 
   5   5  15       91.64       89.65      4.36 o 
   6   5  15       14.45       18.89      3.14 o 
   7   5  15      222.94      225.40     13.63 o 
  -8   6  15      200.46      228.08      9.46 o 
  -7   6  15       76.17       80.07      5.20 o 
  -6   6  15      204.16      211.43      7.03 o 
  -5   6  15        9.61       10.32      2.68 o 
  -4   6  15      679.96      656.26      9.39 o 
  -3   6  15       25.58       23.94      1.83 o 
  -2   6  15      181.51      146.02      3.46 o 
  -1   6  15       70.86       56.90      2.01 o 
   0   6  15       16.84       20.09      1.43 o 
   1   6  15      522.94      476.02      6.64 o 
   2   6  15      327.58      285.22      4.89 o 
   3   6  15      751.08      721.23     10.84 o 
   4   6  15       11.73       12.71      2.60 o 
   5   6  15      186.95      179.70      5.98 o 
   6   6  15       11.22       14.69      3.64 o 
   7   6  15       15.08       19.89      6.27 o 
  -8   7  15        0.14        2.66      6.74 o 
  -7   7  15      118.22      136.55     13.24 o 
  -6   7  15       36.78       37.60      7.36 o 
  -5   7  15      263.90      275.00      8.05 o 
  -4   7  15       63.51       69.03      3.28 o 
  -3   7  15      385.96      377.51      7.04 o 
  -2   7  15       32.70       32.36      2.07 o 
  -1   7  15     2560.10     2376.16     25.01 o 
   0   7  15     1346.72     1350.38     17.72 o 
   1   7  15      619.18      649.26      8.50 o 
   2   7  15      373.87      339.37      6.40 o 
   3   7  15     1968.48     1898.78     24.24 o 
   4   7  15      162.92      154.60      4.54 o 
   5   7  15       43.70       47.86      3.75 o 
   6   7  15       32.08       37.75      7.21 o 
  -7   8  15       12.75       19.11      7.52 o 
  -6   8  15        2.96        9.78      3.10 o 
  -5   8  15        7.93        5.25      2.66 o 
  -4   8  15       42.97       45.20      2.96 o 
  -3   8  15     1017.20      974.33     12.99 o 
  -2   8  15      257.51      259.77      5.18 o 
  -1   8  15      578.55      505.94      7.79 o 
   0   8  15      305.66      274.27      4.75 o 
   1   8  15     2934.57     2761.62     29.07 o 
   2   8  15      251.20      239.80      4.75 o 
   3   8  15      481.98      483.71      8.50 o 
   4   8  15      784.35      819.25     15.31 o 
   5   8  15        1.28        0.69      2.80 o 
   6   8  15      488.84      513.96     22.09 o 
  -7   9  15      469.87      496.57     26.32 o 
  -6   9  15      302.48      294.87     10.92 o 
  -5   9  15     1495.77     1496.79     26.39 o 
  -4   9  15      187.75      177.77      4.67 o 
  -3   9  15      539.83      500.30      8.21 o 
  -2   9  15     1526.10     1440.96     17.95 o 
  -1   9  15      253.44      257.77      5.23 o 
   0   9  15     4876.20     4619.66     46.99 o 
   1   9  15       89.34      106.83      3.19 o 
   2   9  15      752.28      732.26      9.84 o 
   3   9  15       13.87        9.97      2.40 o 
   4   9  15      336.71      318.19      7.06 o 
   5   9  15        1.43        0.00      5.80 o 
  -6  10  15       20.92       20.65      4.12 o 
  -5  10  15      702.00      731.68     13.58 o 
  -4  10  15      673.04      655.37     10.25 o 
  -3  10  15      326.37      331.47      6.51 o 
  -2  10  15      818.24      770.71     11.94 o 
  -1  10  15      648.91      696.19     10.29 o 
   0  10  15      115.44      140.35      3.69 o 
   1  10  15     1355.96     1338.97     15.82 o 
   2  10  15       61.34       73.60      2.98 o 
   3  10  15      538.89      507.44     12.46 o 
   4  10  15     1875.34     1784.08     24.01 o 
   5  10  15       51.73       59.83      9.55 o 
  -6  11  15        0.42        5.09      4.73 o 
  -5  11  15       90.93      101.37      5.87 o 
  -4  11  15       90.90       97.54      4.30 o 
  -3  11  15     1051.20     1038.28     14.41 o 
  -2  11  15      102.05       98.95      4.62 o 
  -1  11  15      441.43      423.23      7.50 o 
   0  11  15      591.90      617.02      9.64 o 
   1  11  15      610.43      601.57      8.75 o 
   2  11  15      244.06      224.73      5.25 o 
   3  11  15       51.88       43.22      4.41 o 
   4  11  15      230.38      216.22      9.06 o 
  -5  12  15      159.81      170.89     15.82 o 
  -4  12  15       16.21       15.82      3.73 o 
  -3  12  15        0.45        3.66      2.07 o 
  -2  12  15       13.09       16.97      2.29 o 
  -1  12  15      167.89      136.81      4.24 o 
   0  12  15     1038.24      994.80     13.94 o 
   1  12  15       30.02       31.79      2.41 o 
   2  12  15      505.62      520.64      9.43 o 
   3  12  15       96.55      118.62      6.38 o 
   4  12  15      219.56      230.69     11.42 o 
  -4  13  15        6.49        3.13      7.36 o 
  -3  13  15       17.42       17.22      4.55 o 
  -2  13  15        1.21        1.15      2.47 o 
  -1  13  15      219.75      229.08      7.23 o 
   0  13  15       71.50       78.95      3.79 o 
   1  13  15      557.81      620.00     11.90 o 
   2  13  15       92.15       97.04      5.73 o 
   3  13  15      219.38      212.94     19.34 o 
  -2  14  15      471.14      462.06     17.44 o 
  -1  14  15       51.32       60.83      7.69 o 
   0  14  15      410.28      416.66     16.72 o 
   1  14  15        5.46        7.34      5.81 o 
  -9   0  16      255.47      254.07     18.64 o 
  -8   0  16       18.62       21.46      5.53 o 
  -7   0  16       29.87       23.91      5.87 o 
  -6   0  16     1487.02     1415.64     35.37 o 
  -5   0  16      964.38      926.27     16.15 o 
  -4   0  16     1044.96      971.08     16.41 o 
  -3   0  16     1238.25     1177.27     18.93 o 
  -2   0  16     3724.61     3957.04     66.70 o 
  -1   0  16     1334.04     1286.31     22.12 o 
   0   0  16      126.41      133.36      5.48 o 
   2   0  16       59.20       51.15      2.30 o 
   3   0  16      216.01      191.05      4.36 o 
   4   0  16       61.10       58.64      5.51 o 
   5   0  16       40.39       43.10      3.96 o 
   6   0  16       14.05       13.44      5.86 o 
   7   0  16       61.50       63.05      5.73 o 
  -9   1  16      257.69      297.29     14.22 o 
  -8   1  16       65.17       68.55      5.36 o 
  -7   1  16      106.11      115.06      5.65 o 
  -6   1  16     1338.78     1284.98     23.17 o 
  -5   1  16      945.49      954.67     11.73 o 
  -4   1  16     1671.10     1658.17     18.38 o 
  -3   1  16       56.18       53.86      2.19 o 
  -2   1  16      983.39      875.04     10.30 o 
  -1   1  16        4.26        8.28      1.44 o 
   0   1  16     4331.15     4473.13     39.92 o 
   1   1  16      144.52      148.59      2.60 o 
   2   1  16     6274.22     6049.35    109.55 o 
   3   1  16        4.15       10.58      2.03 o 
   4   1  16     2278.94     2181.54     33.38 o 
   5   1  16      123.49      139.02      4.39 o 
   6   1  16     1462.69     1482.04     20.36 o 
   7   1  16      471.17      494.87     10.95 o 
  -9   2  16        3.62        6.24      5.15 o 
  -8   2  16       10.09       12.44      3.79 o 
  -7   2  16        5.75        7.03      2.89 o 
  -6   2  16     1068.86     1068.00     20.02 o 
  -5   2  16      213.06      227.15      4.75 o 
  -4   2  16      121.48      130.55      3.16 o 
  -3   2  16      154.75      162.73      3.32 o 
  -2   2  16     1728.64     1774.33     18.83 o 
  -1   2  16     1923.76     1992.60     18.48 o 
   0   2  16      203.78      227.77      3.77 o 
   1   2  16      146.63      137.89      2.78 o 
   2   2  16      381.49      424.95      5.71 o 
   3   2  16      460.92      448.88      5.87 o 
   4   2  16      432.81      417.88      7.77 o 
   5   2  16      347.96      348.85      6.55 o 
   6   2  16      621.69      578.36     12.28 o 
  -8   3  16       94.64       96.93      6.93 o 
  -7   3  16       54.37       56.21      4.58 o 
  -6   3  16      579.93      562.31     12.66 o 
  -5   3  16      154.90      159.42      4.28 o 
  -4   3  16      655.74      631.66     11.33 o 
  -3   3  16      508.54      489.27      6.31 o 
  -2   3  16     3264.03     3438.35     33.07 o 
  -1   3  16      186.47      179.93      3.32 o 
   0   3  16     3599.37     3620.95     32.64 o 
   1   3  16      442.39      449.37      5.28 o 
   2   3  16     1754.38     1769.35     17.87 o 
   3   3  16      205.81      219.82      4.22 o 
   4   3  16      296.73      294.67      7.08 o 
   5   3  16      227.23      225.49      6.49 o 
   6   3  16      618.07      617.75     12.88 o 
   7   3  16       97.23      112.31      9.55 o 
  -8   4  16       10.69       20.71      4.64 o 
  -7   4  16      100.99       94.09      5.47 o 
  -6   4  16      395.12      411.02     10.26 o 
  -5   4  16     1765.47     1501.28    118.78 o 
  -4   4  16       63.37       66.34      3.65 o 
  -3   4  16     1739.36     1628.05     16.84 o 
  -2   4  16      743.37      830.34      9.30 o 
  -1   4  16     2180.04     2248.39     22.02 o 
   0   4  16      100.28       75.52      2.16 o 
   1   4  16     7053.86     6967.80     68.49 o 
   2   4  16     2965.55     2863.74     29.49 o 
   3   4  16       31.90       29.79      2.17 o 
   4   4  16        1.07        1.55      2.14 o 
   5   4  16      908.72      891.98     16.25 o 
   6   4  16      198.70      191.09      6.51 o 
   7   4  16      427.22      461.01     20.52 o 
  -8   5  16        8.16        5.16      3.77 o 
  -7   5  16       30.72       41.44      4.13 o 
  -6   5  16      104.64      102.51      6.62 o 
  -5   5  16       48.39       48.24      3.44 o 
  -4   5  16       73.67       71.39      2.61 o 
  -3   5  16       39.21       45.23      2.13 o 
  -2   5  16      412.43      425.41      7.58 o 
  -1   5  16      441.85      461.16      8.89 o 
   0   5  16      531.18      494.21      6.58 o 
   1   5  16       40.64       42.32      2.22 o 
   2   5  16       15.16       14.00      1.62 o 
   3   5  16      148.14      152.98      5.01 o 
   4   5  16      203.50      178.98      6.04 o 
   5   5  16        1.56        2.23      2.52 o 
   6   5  16       59.56       60.94      4.28 o 
   7   5  16        6.87       12.37      6.42 o 
  -8   6  16      305.77      348.61     21.85 o 
  -7   6  16      221.99      200.17      8.74 o 
  -6   6  16      200.59      179.31     11.49 o 
  -5   6  16      468.96      448.67     12.82 o 
  -4   6  16      403.25      391.71      6.60 o 
  -3   6  16     1087.91     1046.31     13.34 o 
  -2   6  16       22.81       20.55      1.88 o 
  -1   6  16     2328.28     2214.91     25.19 o 
   0   6  16      107.85      131.70      3.57 o 
   1   6  16       99.75      114.56      3.03 o 
   2   6  16     1339.88     1300.21     14.88 o 
   3   6  16     5937.50     5641.95     65.66 o 
   4   6  16      527.60      529.42     10.87 o 
   5   6  16     1301.12     1261.37     21.67 o 
   6   6  16      330.15      325.50     15.82 o 
  -8   7  16       23.27       15.82      7.83 o 
  -7   7  16      513.55      493.25     18.49 o 
  -6   7  16       10.70        8.29      3.02 o 
  -5   7  16       42.01       40.70      3.66 o 
  -4   7  16      196.43      210.18      6.42 o 
  -3   7  16      866.23      794.59     10.93 o 
  -2   7  16      558.28      521.66      8.71 o 
  -1   7  16       10.66       14.06      2.29 o 
   0   7  16     1128.29     1141.50     13.22 o 
   1   7  16       69.87       53.21      2.77 o 
   2   7  16     2345.63     2139.95     23.12 o 
   3   7  16      502.75      482.39      8.36 o 
   4   7  16      220.65      219.26      5.86 o 
   5   7  16        3.52        2.70      2.85 o 
   6   7  16        1.75        1.72      5.64 o 
  -7   8  16       30.41       46.68      9.55 o 
  -6   8  16      170.07      182.79     10.13 o 
  -5   8  16      279.22      264.62      8.18 o 
  -4   8  16      406.38      398.92      7.09 o 
  -3   8  16     1161.71     1099.07     14.38 o 
  -2   8  16        8.50       14.36      1.83 o 
  -1   8  16      379.33      400.66      6.71 o 
   0   8  16       11.01       24.69      4.46 o 
   1   8  16     1915.27     2002.59     21.88 o 
   2   8  16      135.84      125.93      3.54 o 
   3   8  16     1737.97     1732.10     22.73 o 
   4   8  16        6.13        6.33      2.30 o 
   5   8  16      626.86      665.13     15.97 o 
   6   8  16       44.55       39.94      7.67 o 
  -7   9  16        0.23        0.94      6.74 o 
  -6   9  16        2.85        3.20      3.18 o 
  -5   9  16       14.21       18.87      3.55 o 
  -4   9  16      653.78      665.30     10.27 o 
  -3   9  16      207.40      210.64      6.21 o 
  -2   9  16       29.26       25.53      2.21 o 
  -1   9  16      901.33      868.14     11.96 o 
   0   9  16      363.08      357.76      6.16 o 
   1   9  16       85.45       84.24      2.98 o 
   2   9  16        0.52        2.63      1.68 o 
   3   9  16        4.08        8.22      2.41 o 
   4   9  16        0.62        0.57      2.39 o 
   5   9  16       48.79       57.17      9.24 o 
  -6  10  16       42.99       52.43      5.78 o 
  -5  10  16      130.33      160.08      7.04 o 
  -4  10  16      322.95      313.34      6.56 o 
  -3  10  16        6.43       10.20      2.07 o 
  -2  10  16       71.76       55.29      3.32 o 
  -1  10  16      154.55      140.06      4.09 o 
   0  10  16      118.86      124.91      3.78 o 
   1  10  16        4.59        6.13      1.70 o 
   2  10  16       55.53       44.90      2.66 o 
   3  10  16      174.60      189.63      6.08 o 
   4  10  16        6.84        4.16      2.92 o 
   5  10  16        8.42        3.92      7.83 o 
  -6  11  16        6.73        5.46      5.17 o 
  -5  11  16      110.07      120.23      7.28 o 
  -4  11  16       95.49       90.05      3.81 o 
  -3  11  16        3.13        3.46      2.01 o 
  -2  11  16       26.84       32.65      2.56 o 
  -1  11  16        9.74        6.89      1.93 o 
   0  11  16      123.18      114.87      3.81 o 
   1  11  16       25.04       28.78      2.30 o 
   2  11  16      350.75      357.63      6.82 o 
   3  11  16       79.85       79.01      3.89 o 
   4  11  16      141.27      132.55      7.49 o 
  -5  12  16        0.80        3.52      4.79 o 
  -4  12  16       88.66       98.46      4.78 o 
  -3  12  16       30.41       33.85      2.87 o 
  -2  12  16       99.79       98.88      3.91 o 
  -1  12  16      158.61      147.32      4.47 o 
   0  12  16       57.83       57.25      3.15 o 
   1  12  16      492.50      497.73      8.63 o 
   2  12  16        0.22        1.69      2.44 o 
   3  12  16       53.43       45.76      6.20 o 
  -4  13  16      174.01      174.81     15.82 o 
  -3  13  16       15.88       21.29      5.90 o 
  -2  13  16      236.32      232.26      7.61 o 
  -1  13  16      145.97      147.34      5.27 o 
   0  13  16      422.24      431.23      9.48 o 
   1  13  16       10.04       12.77      2.97 o 
   2  13  16        1.88       -1.69      3.97 o 
  -2  14  16        2.81        3.36      5.56 o 
  -1  14  16      435.62      470.07     31.33 o 
   0  14  16       25.72       30.23      6.74 o 
  -9   1  17       92.30       84.53      8.63 o 
  -8   1  17        1.57       -0.76      3.20 o 
  -7   1  17       18.38       17.66      3.36 o 
  -6   1  17       95.96       86.88      4.98 o 
  -5   1  17       10.69       12.95      1.69 o 
  -4   1  17      171.74      161.67      4.33 o 
  -3   1  17      276.88      278.32      4.58 o 
  -2   1  17     8456.62     8708.73     86.54 o 
  -1   1  17      121.70      157.66      2.55 o 
   0   1  17        1.28        5.10      2.98 o 
   1   1  17      404.22      426.72      5.12 o 
   2   1  17        1.26        3.72      1.11 o 
   3   1  17       60.23       61.39      2.06 o 
   4   1  17       60.54       81.13      3.82 o 
   5   1  17       28.35       28.28      2.51 o 
   6   1  17      416.01      417.01      8.85 o 
   7   1  17       38.28       34.77      7.83 o 
  -8   2  17      302.55      266.46     10.57 o 
  -7   2  17        1.67       -0.79      2.62 o 
  -6   2  17     1251.25     1172.56     29.76 o 
  -5   2  17      553.35      539.01      7.73 o 
  -4   2  17      129.15      128.54      3.61 o 
  -3   2  17      427.99      383.05      5.71 o 
  -2   2  17      911.17      917.59     10.00 o 
  -1   2  17     2467.37     2399.87     23.47 o 
   0   2  17       11.20       13.40      0.93 o 
   1   2  17     1435.83     1482.78     15.12 o 
   2   2  17      184.07      184.10      4.54 o 
   3   2  17     1246.89     1247.44     14.03 o 
   4   2  17      972.31      964.11     13.39 o 
   5   2  17      877.34      860.04     13.87 o 
   6   2  17      631.68      651.01     13.39 o 
   7   2  17        7.65       18.48      5.80 o 
  -8   3  17       11.80       12.61      4.42 o 
  -7   3  17      361.69      378.88     10.40 o 
  -6   3  17      441.92      424.53     10.54 o 
  -5   3  17      262.16      256.34      5.68 o 
  -4   3  17     1618.03     1656.86     18.61 o 
  -3   3  17     2742.78     2686.92     28.42 o 
  -2   3  17     3249.20     3126.51     30.33 o 
  -1   3  17     2072.21     2012.00     20.01 o 
   0   3  17     2010.08     2074.76     20.36 o 
   1   3  17       66.27       73.80      2.75 o 
   2   3  17     2733.04     2757.89     28.48 o 
   3   3  17     1416.57     1323.45     17.32 o 
   4   3  17      176.81      185.29      6.15 o 
   5   3  17      104.78      115.48      4.92 o 
   6   3  17      541.60      540.66     11.75 o 
   7   3  17      348.85      354.17     17.39 o 
  -8   4  17       91.69       92.09      7.76 o 
  -7   4  17       39.15       34.75      3.95 o 
  -6   4  17      640.94      613.50     13.42 o 
  -5   4  17       23.38       20.79      1.91 o 
  -4   4  17      273.58      265.96      4.90 o 
  -3   4  17      971.65      970.61     11.75 o 
  -2   4  17      432.57      459.64      6.39 o 
  -1   4  17     2208.92     2215.14     24.95 o 
   0   4  17        2.11       10.02      2.94 o 
   1   4  17     6935.05     6789.70     66.93 o 
   2   4  17     1250.48     1212.30     13.85 o 
   3   4  17     2181.10     2153.92     26.70 o 
   4   4  17       96.94       94.43      4.23 o 
   5   4  17       27.25       26.47      3.50 o 
   6   4  17      179.77      180.95      6.45 o 
   7   4  17      257.76      254.70     14.25 o 
  -8   5  17        6.44        2.29      3.99 o 
  -7   5  17       16.62       28.24      3.69 o 
  -6   5  17      136.80      139.71      6.96 o 
  -5   5  17      855.84      857.72     13.22 o 
  -4   5  17      782.94      759.30     11.64 o 
  -3   5  17     1698.98     1676.57     19.75 o 
  -2   5  17      522.60      536.57      7.81 o 
  -1   5  17     1338.14     1230.36     14.97 o 
   0   5  17     1169.52     1061.39     12.21 o 
   1   5  17     1426.96     1306.03     14.74 o 
   2   5  17     2902.88     2897.66     30.07 o 
   3   5  17     1066.52     1056.63     17.92 o 
   4   5  17      721.20      700.72     13.25 o 
   5   5  17        4.88        1.49      2.59 o 
   6   5  17       19.99       25.12      6.42 o 
  -8   6  17       53.22       64.69     11.28 o 
  -7   6  17      105.80      108.86      8.84 o 
  -6   6  17        0.19        2.94      1.86 o 
  -5   6  17       59.75       58.36      4.07 o 
  -4   6  17      157.83      139.91      4.28 o 
  -3   6  17        4.33        6.60      1.51 o 
  -2   6  17     1328.33     1262.38     24.21 o 
  -1   6  17      185.56      179.65      3.97 o 
   0   6  17      200.45      201.09      4.86 o 
   1   6  17      642.63      614.56     11.10 o 
   2   6  17       12.97        8.49      2.04 o 
   3   6  17       27.60       28.46      2.47 o 
   4   6  17      546.28      531.27     11.08 o 
   5   6  17        0.27        4.89      2.71 o 
   6   6  17        2.04        2.51      5.17 o 
  -7   7  17       57.87       69.70     10.96 o 
  -6   7  17      152.72      149.72      6.55 o 
  -5   7  17        0.21       -0.59      2.48 o 
  -4   7  17        2.90        4.67      1.88 o 
  -3   7  17     1292.29     1234.09     15.63 o 
  -2   7  17        3.89        7.63      1.53 o 
  -1   7  17       97.38       97.15      5.16 o 
   0   7  17      296.10      272.48      5.03 o 
   1   7  17        1.95        3.23      1.49 o 
   2   7  17      382.09      352.53      5.90 o 
   3   7  17       21.48       17.78      2.44 o 
   4   7  17      136.61      138.67      5.54 o 
   5   7  17      420.84      401.75      9.75 o 
   6   7  17      112.35      116.54     10.18 o 
  -7   8  17      212.69      195.17     15.66 o 
  -6   8  17      544.44      561.88     13.36 o 
  -5   8  17       60.79       69.23      4.72 o 
  -4   8  17      864.38      836.27     13.17 o 
  -3   8  17      674.66      685.78     11.46 o 
  -2   8  17     1920.63     1818.85     21.75 o 
  -1   8  17     1282.06     1266.60     15.97 o 
   0   8  17     1031.24      980.76     13.00 o 
   1   8  17       56.64       61.58      2.61 o 
   2   8  17       36.69       48.78      2.55 o 
   3   8  17      792.41      758.63     11.87 o 
   4   8  17        0.85        1.73      2.43 o 
   5   8  17      114.05       99.65      7.13 o 
   6   8  17        0.29       -3.13      6.42 o 
  -7   9  17        6.31        3.45      7.20 o 
  -6   9  17      163.82      172.78      7.26 o 
  -5   9  17      139.14      142.67      6.31 o 
  -4   9  17      242.65      245.23      6.39 o 
  -3   9  17       22.51       24.55      2.26 o 
  -2   9  17       84.10       93.08      3.36 o 
  -1   9  17      152.52      173.97      5.41 o 
   0   9  17     2890.51     2842.57     32.50 o 
   1   9  17       21.90       38.36      2.26 o 
   2   9  17      265.40      282.26      5.50 o 
   3   9  17     1117.20     1087.66     18.29 o 
   4   9  17       30.79       31.57      3.38 o 
   5   9  17      926.22      951.43     35.09 o 
  -6  10  17      452.66      480.22     20.39 o 
  -5  10  17       84.20       87.93      5.50 o 
  -4  10  17      953.47      962.50     13.72 o 
  -3  10  17      891.87      851.20     12.35 o 
  -2  10  17       85.69       89.79      4.13 o 
  -1  10  17     1217.09     1178.30     15.55 o 
   0  10  17      699.17      712.52     10.59 o 
   1  10  17      941.36      914.34     11.79 o 
   2  10  17      214.64      220.38      5.14 o 
   3  10  17      814.49      755.12     12.29 o 
   4  10  17        4.78       -0.20      3.46 o 
   5  10  17      707.70      683.49     28.20 o 
  -5  11  17      134.21      124.85      7.46 o 
  -4  11  17       23.27       33.09      2.87 o 
  -3  11  17       33.79       32.32      2.68 o 
  -2  11  17      292.64      260.68      5.84 o 
  -1  11  17      456.96      417.90      7.62 o 
   0  11  17      313.70      323.06      6.48 o 
   1  11  17       56.01       61.83      3.20 o 
   2  11  17      134.95      139.99      4.62 o 
   3  11  17      409.21      406.61     16.93 o 
   4  11  17       31.67       21.75      5.87 o 
  -5  12  17        1.30        0.34      6.81 o 
  -4  12  17       60.14       53.32      3.87 o 
  -3  12  17        0.47       -0.48      2.09 o 
  -2  12  17      449.98      441.19      8.68 o 
  -1  12  17      684.07      718.99     11.18 o 
   0  12  17      280.71      301.30      6.46 o 
   1  12  17      105.70       98.92      3.86 o 
   2  12  17      309.88      313.29      9.56 o 
   3  12  17       64.57       63.61      6.73 o 
  -3  13  17      111.81      104.91      6.91 o 
  -2  13  17       22.18       15.96      3.46 o 
  -1  13  17      187.78      207.46      7.14 o 
   0  13  17        2.19        3.99      2.58 o 
   1  13  17      217.12      232.25      8.85 o 
   2  13  17       91.41      100.25      7.53 o 
  -1  14  17      119.14      140.70     10.35 o 
   0  14  17      129.88      130.30      7.08 o 
  -8   0  18       78.03       92.20      8.29 o 
  -7   0  18      243.49      263.45     12.12 o 
  -6   0  18     1410.19     1415.65     35.65 o 
  -5   0  18     1488.26     1386.47     22.77 o 
  -4   0  18      263.16      254.83      8.75 o 
  -3   0  18       53.60       51.29      2.82 o 
  -2   0  18     1703.23     1576.44     24.45 o 
  -1   0  18     6818.31     6271.75     99.07 o 
   0   0  18       74.73       54.87      2.97 o 
   1   0  18     2924.26     3029.91     49.90 o 
   2   0  18      147.37      109.80      8.15 o 
   3   0  18     7590.23     7372.07     92.55 o 
   4   0  18      178.84      167.78      5.71 o 
   5   0  18     1410.88     1410.83     26.88 o 
   6   0  18      858.34      850.43     18.28 o 
  -8   1  18       10.38        3.01      3.94 o 
  -7   1  18       57.72       60.26      4.61 o 
  -6   1  18        1.48        3.46      2.66 o 
  -5   1  18     1268.82     1250.16     14.83 o 
  -4   1  18       37.33       42.14      2.20 o 
  -3   1  18       61.76       48.84      2.09 o 
  -2   1  18     1364.69     1461.58     17.37 o 
  -1   1  18     2061.65     2201.78     21.71 o 
   0   1  18      244.80      247.71      4.82 o 
   1   1  18     3513.79     3558.00     32.32 o 
   2   1  18      296.24      273.45      4.41 o 
   3   1  18       20.68       20.98      2.22 o 
   4   1  18      251.01      249.92      6.45 o 
   5   1  18      143.51      136.71      3.90 o 
   6   1  18      454.94      482.86      9.65 o 
   7   1  18        2.08       12.37      5.17 o 
  -8   2  18      187.61      214.75      9.64 o 
  -7   2  18       70.62       70.52      4.91 o 
  -6   2  18      439.42      439.77     10.87 o 
  -5   2  18     1000.41      967.70     13.02 o 
  -4   2  18        0.75        1.67      1.31 o 
  -3   2  18      484.36      484.24      6.82 o 
  -2   2  18      332.58      367.20      5.44 o 
  -1   2  18     3338.23     3384.05     32.56 o 
   0   2  18        5.36        6.72      0.85 o 
   1   2  18     6141.69     6078.41     54.10 o 
   2   2  18       90.70       80.91      2.21 o 
   3   2  18     2358.33     2300.05     24.38 o 
   4   2  18       23.19       15.67      1.84 o 
   5   2  18     1343.29     1324.43     22.33 o 
   6   2  18      140.73      164.04      6.16 o 
   7   2  18      366.57      386.13     18.17 o 
  -8   3  18       28.22       29.55      5.12 o 
  -7   3  18       63.48       64.77      4.77 o 
  -6   3  18      516.14      517.42     14.81 o 
  -5   3  18       90.79       93.39      3.16 o 
  -4   3  18     1944.76     1960.21     23.19 o 
  -3   3  18       35.00       49.32      2.13 o 
  -2   3  18       12.27       18.79      1.47 o 
  -1   3  18      100.00      110.32      2.62 o 
   0   3  18      302.30      319.42      4.59 o 
   1   3  18     1028.50     1013.74     11.80 o 
   2   3  18      928.19      928.94     11.90 o 
   3   3  18      191.43      200.61      4.68 o 
   4   3  18      229.56      210.31      6.14 o 
   5   3  18      125.14      129.13      5.16 o 
   6   3  18        6.21       10.18      4.63 o 
   7   3  18       30.74       50.28      7.99 o 
  -8   4  18        0.36        6.97      4.17 o 
  -7   4  18       17.83       14.85      3.35 o 
  -6   4  18       77.39       89.88      5.08 o 
  -5   4  18      207.32      194.42      4.42 o 
  -4   4  18      121.74      118.25      3.94 o 
  -3   4  18       65.04       67.05      2.43 o 
  -2   4  18      687.06      682.68      9.28 o 
  -1   4  18        4.39       16.58      1.95 o 
   0   4  18     1072.09     1086.82     12.39 o 
   1   4  18       14.28       27.41      2.58 o 
   2   4  18      458.06      436.37      6.46 o 
   3   4  18     2124.07     1959.78     24.68 o 
   4   4  18      312.25      275.99      7.14 o 
   5   4  18        0.34        1.71      2.42 o 
   6   4  18        4.58        9.64      3.33 o 
  -8   5  18        9.17        8.30      4.39 o 
  -7   5  18      135.57      150.29      6.47 o 
  -6   5  18      673.78      471.46     41.49 o 
  -5   5  18      173.15      178.69      5.54 o 
  -4   5  18       85.59       78.28      3.37 o 
  -3   5  18       48.95       50.07      2.69 o 
  -2   5  18     1176.76     1163.20     19.29 o 
  -1   5  18      431.16      450.32      6.90 o 
   0   5  18     1011.53     1048.17     12.16 o 
   1   5  18     1211.45     1211.02     13.93 o 
   2   5  18      220.68      236.78      4.87 o 
   3   5  18        2.32       -1.76      1.76 o 
   4   5  18     1272.54     1286.11     21.63 o 
   5   5  18       27.25       24.62      3.30 o 
   6   5  18      676.37      638.69     25.22 o 
  -8   6  18      347.23      333.18     21.46 o 
  -7   6  18       14.58       12.68      5.15 o 
  -6   6  18      516.53      473.40     11.50 o 
  -5   6  18       23.03       25.56      3.44 o 
  -4   6  18      766.63      767.69     12.02 o 
  -3   6  18        1.35        2.83      1.67 o 
  -2   6  18       57.37       61.96      2.58 o 
  -1   6  18       45.99       36.71      2.07 o 
   0   6  18       34.44       43.66      2.23 o 
   1   6  18      197.15      179.89      4.14 o 
   2   6  18        3.83        4.13      1.69 o 
   3   6  18       83.56       81.06      3.44 o 
   4   6  18       64.71       70.21      4.20 o 
   5   6  18      186.58      171.12      6.17 o 
   6   6  18        0.50       -2.82      5.80 o 
  -7   7  18        3.17       16.76      7.36 o 
  -6   7  18      161.54      164.67      6.83 o 
  -5   7  18      541.24      519.53     12.10 o 
  -4   7  18     1115.66     1055.32     15.52 o 
  -3   7  18      663.34      611.75      9.17 o 
  -2   7  18     1986.07     1885.88     31.01 o 
  -1   7  18      311.10      301.63      5.56 o 
   0   7  18      442.10      458.94      8.64 o 
   1   7  18     1209.33     1166.46     13.80 o 
   2   7  18     2798.98     2789.80     29.75 o 
   3   7  18      135.31      109.82      4.08 o 
   4   7  18      962.69      970.36     22.86 o 
   5   7  18       14.71       11.22      4.41 o 
   6   7  18      599.58      589.80     24.44 o 
  -7   8  18       66.52       58.42     10.81 o 
  -6   8  18        1.22        2.40      3.10 o 
  -5   8  18      188.70      193.13      7.22 o 
  -4   8  18      816.14      778.34     12.60 o 
  -3   8  18      236.54      225.76      5.06 o 
  -2   8  18     1863.63     1795.85     21.64 o 
  -1   8  18       23.67       23.15      2.05 o 
   0   8  18       22.04       16.59      2.03 o 
   1   8  18     1285.46     1219.22     14.50 o 
   2   8  18       41.60       34.64      2.35 o 
   3   8  18      311.10      273.72      6.30 o 
   4   8  18      267.91      274.30      7.94 o 
   5   8  18       21.79       20.05      7.67 o 
  -7   9  18      238.13      234.96     18.17 o 
  -6   9  18      104.26      115.11      6.34 o 
  -5   9  18        0.59        3.18      3.09 o 
  -4   9  18      652.98      623.44     11.07 o 
  -3   9  18        5.39        9.85      2.05 o 
  -2   9  18       10.90        9.00      2.48 o 
  -1   9  18       30.82       36.97      2.44 o 
   0   9  18      319.01      354.62      6.61 o 
   1   9  18       10.74       11.45      2.06 o 
   2   9  18      746.94      747.13     10.24 o 
   3   9  18       35.73       41.40      3.20 o 
   4   9  18      369.84      373.33      9.77 o 
   5   9  18      389.24      400.70     19.89 o 
  -6  10  18        0.20       -0.52      4.28 o 
  -5  10  18        7.59       12.31      3.48 o 
  -4  10  18      263.82      261.63      6.85 o 
  -3  10  18      624.36      575.33      9.46 o 
  -2  10  18        0.81       -1.71      1.71 o 
  -1  10  18       83.07       84.63      3.40 o 
   0  10  18       70.18       81.61      3.40 o 
   1  10  18      196.52      182.98      4.75 o 
   2  10  18       20.41       26.32      2.53 o 
   3  10  18        0.09       -2.36      2.36 o 
   4  10  18        0.88        0.30      6.89 o 
  -5  11  18       25.41       13.84      5.35 o 
  -4  11  18      118.12      113.55      4.85 o 
  -3  11  18        2.08       -0.63      1.95 o 
  -2  11  18      152.28      143.65      4.50 o 
  -1  11  18      178.66      186.33      5.63 o 
   0  11  18        8.75        6.49      2.08 o 
   1  11  18        0.08       -1.93      1.93 o 
   2  11  18      298.85      308.35      7.76 o 
   3  11  18       14.31       13.79      3.42 o 
   4  11  18      239.67      226.15     33.99 o 
  -4  12  18      236.13      243.86      9.87 o 
  -3  12  18      182.83      193.96      5.79 o 
  -2  12  18       14.98       19.39      2.59 o 
  -1  12  18      108.65      122.56      4.25 o 
   0  12  18       90.23       95.96      3.88 o 
   1  12  18       35.59       42.22      3.15 o 
   2  12  18       34.18       33.80      5.44 o 
   3  12  18      131.25      114.90      8.49 o 
  -3  13  18       87.37       80.36      6.26 o 
  -2  13  18       61.17       48.68      4.38 o 
  -1  13  18        5.45        5.18      2.85 o 
   0  13  18      746.79      786.30     18.54 o 
   1  13  18      332.03      404.71     12.08 o 
   2  13  18      414.47      456.66     15.65 o 
  -8   1  19       33.21       36.52      4.99 o 
  -7   1  19        2.38       -0.58      2.71 o 
  -6   1  19        1.29        2.02      2.60 o 
  -5   1  19       23.22       29.23      2.07 o 
  -4   1  19     1823.84     1766.13     19.70 o 
  -3   1  19      674.98      673.15     22.99 o 
  -2   1  19      315.92      322.95      5.01 o 
  -1   1  19        8.86       10.72      2.82 o 
   0   1  19      141.32      148.54      2.52 o 
   1   1  19        5.20        6.30      1.89 o 
   2   1  19      229.04      209.57      4.23 o 
   3   1  19      104.19      102.23      2.80 o 
   4   1  19       77.17       62.82      2.71 o 
   5   1  19        9.14       14.74      2.13 o 
   6   1  19       90.81      103.35      5.87 o 
   7   1  19        1.63        7.99      5.64 o 
  -8   2  19      317.34      333.56     12.27 o 
  -7   2  19        1.91       -0.37      2.74 o 
  -6   2  19      486.51      495.04     11.71 o 
  -5   2  19        4.69        6.48      1.71 o 
  -4   2  19      345.33      349.71      6.67 o 
  -3   2  19      498.35      505.21      7.11 o 
  -2   2  19     1459.17     1346.94     15.24 o 
  -1   2  19     3225.68     3092.06     30.78 o 
   0   2  19      540.25      532.21      6.03 o 
   1   2  19     3015.53     3075.02     28.27 o 
   2   2  19     1012.74      951.57     10.05 o 
   3   2  19      802.57      856.49     11.21 o 
   4   2  19        0.14       -2.12      2.12 o 
   5   2  19      718.55      651.76     12.91 o 
   6   2  19      260.62      293.54      8.16 o 
   7   2  19       77.54       88.50      9.24 o 
  -8   3  19       58.22       63.58      7.71 o 
  -7   3  19      247.22      218.31      7.72 o 
  -6   3  19       82.88       84.34      5.02 o 
  -5   3  19      932.32      911.92     11.73 o 
  -4   3  19     1265.55     1296.34     15.29 o 
  -3   3  19      471.03      465.77      7.21 o 
  -2   3  19      601.71      587.14      8.30 o 
  -1   3  19     1374.65     1346.61     15.02 o 
   0   3  19     4451.46     4396.35     47.40 o 
   1   3  19     1397.01     1300.37     14.63 o 
   2   3  19     4673.23     4711.62     67.35 o 
   3   3  19       23.68       11.55      2.06 o 
   4   3  19      799.00      760.66     14.10 o 
   5   3  19       51.29       55.96      3.82 o 
   6   3  19      356.51      370.87     10.44 o 
  -8   4  19      373.44      390.89     13.01 o 
  -7   4  19       13.35       17.44      3.48 o 
  -6   4  19     1278.71     1319.34     21.04 o 
  -5   4  19      430.24      404.42      6.74 o 
  -4   4  19     2522.24     2567.29     27.84 o 
  -3   4  19      376.11      345.94      6.66 o 
  -2   4  19     2625.39     2569.78     31.54 o 
  -1   4  19     4054.35     4047.55     43.94 o 
   0   4  19      107.94      126.27      3.35 o 
   1   4  19     1307.50     1346.56     15.19 o 
   2   4  19      157.60      140.58      4.08 o 
   3   4  19     2743.16     2532.30     50.05 o 
   4   4  19       77.96       72.58      4.18 o 
   5   4  19      382.23      383.08      9.25 o 
   6   4  19       28.22       36.65      6.58 o 
  -8   5  19       67.83       86.54      8.31 o 
  -7   5  19       24.56       27.01      4.41 o 
  -6   5  19       32.51       43.75      5.92 o 
  -5   5  19      103.01       97.67      3.92 o 
  -4   5  19      604.61      592.47      9.96 o 
  -3   5  19        5.79        8.21      1.84 o 
  -2   5  19       73.28       63.06      2.66 o 
  -1   5  19     1096.35      997.84     12.82 o 
   0   5  19      868.92      852.85     11.27 o 
   1   5  19      843.22      824.44     10.26 o 
   2   5  19     1435.68     1385.11     15.84 o 
   3   5  19      574.11      530.95     10.83 o 
   4   5  19       11.84       17.80      2.92 o 
   5   5  19      240.06      250.49      7.37 o 
   6   5  19       63.04       72.99      8.30 o 
  -8   6  19       90.65      136.74     15.04 o 
  -7   6  19        0.01        1.57      6.11 o 
  -6   6  19      203.03      229.77      7.86 o 
  -5   6  19        0.94        1.16      2.78 o 
  -4   6  19       84.74       83.51      3.60 o 
  -3   6  19        2.75        3.71      1.67 o 
  -2   6  19      458.71      430.78      7.21 o 
  -1   6  19     1299.18     1219.12     15.26 o 
   0   6  19      332.01      286.91      5.38 o 
   1   6  19       24.16       28.04      1.96 o 
   2   6  19       91.54       86.20      3.01 o 
   3   6  19      530.75      492.82      8.67 o 
   4   6  19       23.58       24.72      3.25 o 
   5   6  19      155.59      158.96      6.27 o 
   6   6  19      250.26      279.13     15.82 o 
  -7   7  19      161.24      177.94     15.19 o 
  -6   7  19       48.47       51.89      4.59 o 
  -5   7  19      130.19      138.17      6.07 o 
  -4   7  19      105.70      107.04      4.27 o 
  -3   7  19      314.54      287.37      7.42 o 
  -2   7  19        2.45        5.34      1.63 o 
  -1   7  19        0.77       -1.36      1.36 o 
   0   7  19      123.47      116.60      3.51 o 
   1   7  19       81.33       85.61      3.28 o 
   2   7  19      384.32      377.65      6.33 o 
   3   7  19      252.24      252.11      6.04 o 
   4   7  19      159.35      145.61      6.44 o 
   5   7  19        3.61        4.02      4.26 o 
  -7   8  19       19.30       25.06      8.30 o 
  -6   8  19        1.75       -2.08      2.90 o 
  -5   8  19        3.43        3.63      3.28 o 
  -4   8  19      210.03      209.34      5.78 o 
  -3   8  19      223.62      215.57      5.70 o 
  -2   8  19      725.96      701.06     13.66 o 
  -1   8  19     1283.54     1241.86     15.92 o 
   0   8  19       10.35        2.76      1.78 o 
   1   8  19      446.49      425.86      7.32 o 
   2   8  19       64.07       76.64      3.02 o 
   3   8  19       48.68       47.24      3.28 o 
   4   8  19      705.25      690.20     20.91 o 
   5   8  19        9.83       15.04      7.05 o 
  -6   9  19       26.91       22.29      4.79 o 
  -5   9  19      477.45      492.27     16.98 o 
  -4   9  19      292.46      277.21      7.33 o 
  -3   9  19      612.39      598.97     10.67 o 
  -2   9  19     2043.72     2016.56     24.28 o 
  -1   9  19     1989.54     2028.13     24.34 o 
   0   9  19      848.85      827.50     11.77 o 
   1   9  19      704.19      734.17     10.89 o 
   2   9  19      551.89      553.35      8.86 o 
   3   9  19      355.42      353.26      8.31 o 
   4   9  19     1432.62     1412.08     92.52 o 
   5   9  19       40.01       37.75      9.24 o 
  -6  10  19      186.58      173.13     10.85 o 
  -5  10  19        2.52        0.94      3.10 o 
  -4  10  19       19.58       17.60      2.86 o 
  -3  10  19        1.96        6.77      2.32 o 
  -2  10  19        1.04       -0.16      1.71 o 
  -1  10  19      180.63      177.94      4.70 o 
   0  10  19      201.56      182.90      4.82 o 
   1  10  19      512.18      504.25      8.62 o 
   2  10  19      509.75      484.14     10.06 o 
   3  10  19       16.04       12.66      2.84 o 
   4  10  19      335.12      322.75     25.14 o 
  -5  11  19      295.19      305.26     13.86 o 
  -4  11  19       68.79       69.57      4.51 o 
  -3  11  19      562.15      527.42      9.23 o 
  -2  11  19      408.77      409.49      7.79 o 
  -1  11  19      864.67      848.46     12.51 o 
   0  11  19      683.10      657.61     10.42 o 
   1  11  19      170.20      164.67      4.83 o 
   2  11  19      293.16      298.70      7.63 o 
   3  11  19        2.35        0.68      4.62 o 
  -4  12  19        5.20        3.02      3.58 o 
  -3  12  19        1.45        2.43      2.71 o 
  -2  12  19      182.62      173.93      5.42 o 
  -1  12  19        0.73        0.86      2.09 o 
   0  12  19      416.00      435.41      8.71 o 
   1  12  19      105.41      128.41      5.00 o 
   2  12  19      129.75      147.37     31.95 o 
  -3  13  19      176.13      184.56     10.55 o 
  -2  13  19      222.63      212.81     12.72 o 
  -1  13  19      543.95      603.12     15.85 o 
   0  13  19      169.27      191.82      9.72 o 
   1  13  19      172.47      178.07      9.35 o 
  -8   0  20      211.10      207.08     16.29 o 
  -7   0  20      145.79      146.52     16.92 o 
  -6   0  20     1148.75     1140.73     40.97 o 
  -5   0  20      160.18      139.19      5.21 o 
  -4   0  20     1469.77     1425.49     23.28 o 
  -3   0  20       30.57       36.86      3.26 o 
  -2   0  20     1052.05     1052.78     20.31 o 
  -1   0  20     3753.83     3557.32     71.91 o 
   0   0  20       37.70       33.27      2.04 o 
   1   0  20     1448.83     1372.39     29.27 o 
   3   0  20      430.98      467.37     10.68 o 
   4   0  20      468.07      410.79     10.06 o 
   5   0  20      496.96      471.67     13.77 o 
   6   0  20       14.25       16.93      7.20 o 
  -8   1  20        0.01        4.32      5.33 o 
  -7   1  20       94.49      105.52      5.67 o 
  -6   1  20      249.08      248.52      7.92 o 
  -5   1  20       24.86       24.02      2.03 o 
  -4   1  20      629.59      609.10      8.46 o 
  -3   1  20       20.51       17.43      1.39 o 
  -2   1  20     1866.17     1832.24     20.02 o 
  -1   1  20     1714.93     1630.39     17.84 o 
   0   1  20     2083.94     2090.08     20.81 o 
   1   1  20       61.08       61.73      1.94 o 
   2   1  20     4106.61     3651.23     94.89 o 
   3   1  20       15.19        7.71      1.49 o 
   4   1  20     1263.42     1282.43     17.21 o 
   5   1  20      111.60      109.50      4.85 o 
   6   1  20     1118.97     1143.60     23.40 o 
  -8   2  20      346.43      360.48     15.06 o 
  -7   2  20        0.04       -1.51      2.78 o 
  -6   2  20      945.34      863.82     17.31 o 
  -5   2  20      703.33      707.70      9.73 o 
  -4   2  20       84.88       88.34      3.40 o 
  -3   2  20        2.05        0.69      1.15 o 
  -2   2  20     1408.96     1331.08     15.18 o 
  -1   2  20       93.89      112.63      4.31 o 
   0   2  20     3519.50     3679.71     37.68 o 
   1   2  20     1675.57     1610.75     15.67 o 
   2   2  20      550.24      515.74      6.73 o 
   3   2  20      908.25      899.11     12.82 o 
   4   2  20      157.65      111.17      4.62 o 
   5   2  20      165.70      164.45      6.03 o 
   6   2  20      271.03      264.99     10.07 o 
  -8   3  20       99.44      114.59      8.97 o 
  -7   3  20       66.40       61.80      4.77 o 
  -6   3  20        4.56        2.19      2.49 o 
  -5   3  20       55.33       72.07      3.41 o 
  -4   3  20     1763.58     1721.76     19.56 o 
  -3   3  20       31.60       29.00      1.86 o 
  -2   3  20      422.13      402.18      6.02 o 
  -1   3  20      327.30      348.34      7.02 o 
   0   3  20      696.88      746.51      9.98 o 
   1   3  20       48.35       38.47      2.01 o 
   2   3  20        5.74        6.83      1.68 o 
   3   3  20     1112.30     1093.91     15.14 o 
   4   3  20      563.22      529.86     10.98 o 
   5   3  20        1.28       -0.01      2.60 o 
   6   3  20      523.20      556.89     22.71 o 
  -8   4  20      107.00      134.72      9.86 o 
  -7   4  20      321.18      319.43      9.70 o 
  -6   4  20       87.49       94.60      6.62 o 
  -5   4  20      509.10      491.25      8.24 o 
  -4   4  20      116.48      126.53      4.35 o 
  -3   4  20     1007.65     1017.19     14.56 o 
  -2   4  20      430.57      405.18      7.35 o 
  -1   4  20     2369.96     2383.99     27.06 o 
   0   4  20     1055.34     1076.02     14.57 o 
   1   4  20      377.04      345.34      5.54 o 
   2   4  20       15.87       13.42      1.73 o 
   3   4  20     1252.79     1173.94     22.25 o 
   4   4  20        5.24        8.29      2.64 o 
   5   4  20      565.12      572.32     12.18 o 
   6   4  20      302.58      337.09     16.76 o 
  -8   5  20       88.11       87.40     12.22 o 
  -7   5  20       14.74       28.33      5.87 o 
  -6   5  20       35.22       27.75      3.62 o 
  -5   5  20      556.24      541.09      9.68 o 
  -4   5  20      302.35      289.19      6.42 o 
  -3   5  20      820.00      772.87     11.96 o 
  -2   5  20      211.52      201.56      4.93 o 
  -1   5  20     2435.24     2433.07     27.69 o 
   0   5  20       59.01       62.00      2.60 o 
   1   5  20     1525.71     1575.30     19.03 o 
   2   5  20      132.33      121.53      3.54 o 
   3   5  20      728.01      653.65     20.63 o 
   4   5  20      245.12      230.17      6.85 o 
   5   5  20       92.35      103.93      5.24 o 
   6   5  20       64.62       78.79      9.08 o 
  -7   6  20       10.17       11.12      7.36 o 
  -6   6  20      228.52      234.77      8.09 o 
  -5   6  20       93.56       94.18      4.44 o 
  -4   6  20      355.67      332.30      7.10 o 
  -3   6  20     1022.26      937.28     14.05 o 
  -2   6  20      293.26      294.93     10.09 o 
  -1   6  20        3.87        4.72      1.80 o 
   0   6  20     3445.83     3347.04     42.54 o 
   1   6  20     5139.44     5184.49     56.25 o 
   2   6  20       67.05       81.75      3.20 o 
   3   6  20     1964.71     1899.08     25.10 o 
   4   6  20      149.28      153.20      7.33 o 
   5   6  20      535.37      515.99     13.70 o 
   6   6  20      316.53      373.90     18.80 o 
  -7   7  20       15.76       12.69      7.67 o 
  -6   7  20        0.96       -1.81      2.65 o 
  -5   7  20      551.37      558.78     12.96 o 
  -4   7  20      116.82      111.08      4.34 o 
  -3   7  20      579.81      550.39     13.98 o 
  -2   7  20      691.41      684.06     10.04 o 
  -1   7  20       13.14       24.75      2.10 o 
   0   7  20      980.65      888.16     12.12 o 
   1   7  20      447.94      428.40      7.31 o 
   2   7  20      423.32      431.87      6.95 o 
   3   7  20      305.88      284.37      6.42 o 
   4   7  20       46.35       43.07      4.10 o 
   5   7  20       16.22        5.48      7.21 o 
  -7   8  20        4.47       11.12      7.99 o 
  -6   8  20      245.34      265.60     12.80 o 
  -5   8  20      123.43      120.23      6.06 o 
  -4   8  20       83.58       84.59      3.98 o 
  -3   8  20       28.75       34.79      2.87 o 
  -2   8  20       85.21       83.12      3.26 o 
  -1   8  20     1094.90     1164.46     15.26 o 
   0   8  20       63.22       65.34      3.83 o 
   1   8  20     1380.44     1428.51     18.07 o 
   2   8  20      173.50      182.75      4.84 o 
   3   8  20      751.77      742.18     11.98 o 
   4   8  20       11.16       11.51      3.96 o 
   5   8  20      172.15      151.15     13.16 o 
  -6   9  20       29.19       26.51      5.06 o 
  -5   9  20       87.65       94.29      5.62 o 
  -4   9  20      203.91      209.06      6.49 o 
  -3   9  20      824.36      799.91     16.87 o 
  -2   9  20        8.62       18.34      2.25 o 
  -1   9  20      157.23      158.65      4.42 o 
   0   9  20       20.63       19.45      2.21 o 
   1   9  20       56.24       60.90      3.09 o 
   2   9  20        6.50        6.21      2.39 o 
   3   9  20       38.52       61.82      3.60 o 
   4   9  20        0.70        7.74      4.59 o 
  -6  10  20       22.29       17.57      7.05 o 
  -5  10  20       20.14       18.29      5.19 o 
  -4  10  20       17.08       13.70      2.76 o 
  -3  10  20        0.27        2.04      2.30 o 
  -2  10  20      208.42      205.01      5.16 o 
  -1  10  20       76.00       74.79      4.78 o 
   0  10  20      387.87      391.76      7.40 o 
   1  10  20      208.99      230.18      5.50 o 
   2  10  20      181.38      182.89      5.96 o 
   3  10  20        1.22       -1.37      3.66 o 
   4  10  20      102.73       77.06     10.96 o 
  -5  11  20       90.91       96.36      8.49 o 
  -4  11  20       13.60        8.47      3.43 o 
  -3  11  20        2.31        4.18      2.45 o 
  -2  11  20       79.19       79.23      3.65 o 
  -1  11  20       19.12       26.16      2.52 o 
   0  11  20       56.94       63.12      3.45 o 
   1  11  20      354.33      333.34      6.88 o 
   2  11  20       35.95       35.49      5.53 o 
   3  11  20       96.14      133.44     11.98 o 
  -4  12  20      225.95      206.93     12.22 o 
  -3  12  20      128.40      120.41      7.06 o 
  -2  12  20       91.00       96.52      4.60 o 
  -1  12  20       63.95       69.42      4.00 o 
   0  12  20      193.13      213.70      5.96 o 
   1  12  20      156.82      164.26      6.70 o 
   2  12  20        1.95       -3.52      4.07 o 
  -2  13  20      137.19      139.46      7.63 o 
  -1  13  20        1.07        4.78      3.63 o 
   0  13  20       23.68       19.55      4.25 o 
  -8   1  21        6.64       11.90      5.32 o 
  -7   1  21        0.68        2.27      2.85 o 
  -6   1  21        1.98        6.85      2.78 o 
  -5   1  21      463.92      474.82      7.42 o 
  -4   1  21      887.24      872.25     11.16 o 
  -3   1  21       12.09        8.10      1.25 o 
  -2   1  21      181.89      175.42      3.60 o 
  -1   1  21      268.46      302.22      5.21 o 
   0   1  21      426.89      476.55      6.87 o 
   1   1  21      118.58      126.59      2.70 o 
   2   1  21      479.29      463.21     10.44 o 
   3   1  21        0.10        1.15      1.51 o 
   4   1  21      778.75      745.92     12.26 o 
   5   1  21       31.67       33.03      3.37 o 
   6   1  21      146.08      168.78      7.75 o 
  -8   2  21      294.15      293.91     13.84 o 
  -7   2  21       25.65       22.74      3.62 o 
  -6   2  21      775.11      733.18     16.69 o 
  -5   2  21        2.20        4.92      1.80 o 
  -4   2  21     1955.17     1930.85     24.84 o 
  -3   2  21       39.59       33.07      1.93 o 
  -2   2  21      156.87      157.50      3.47 o 
  -1   2  21      313.72      302.35      4.83 o 
   0   2  21       28.90       34.19      3.04 o 
   1   2  21     1525.86     1481.89     15.50 o 
   2   2  21      138.07      117.35      5.57 o 
   3   2  21     2091.49     2083.24     26.18 o 
   4   2  21       47.57       48.49      3.51 o 
   5   2  21       51.62       52.49      3.93 o 
   6   2  21        6.40       15.19      6.11 o 
  -8   3  21        9.87       10.16      6.81 o 
  -7   3  21       98.23      121.48      6.31 o 
  -6   3  21       81.03       84.46      4.98 o 
  -5   3  21     1363.04     1318.99     18.31 o 
  -4   3  21       20.91       29.29      2.13 o 
  -3   3  21     1551.84     1480.11     17.02 o 
  -2   3  21      799.99      845.04     11.41 o 
  -1   3  21     3058.20     2963.33     35.92 o 
   0   3  21     1100.67     1085.75     13.60 o 
   1   3  21     1985.56     1922.92     24.29 o 
   2   3  21      101.05      113.21      3.22 o 
   3   3  21      425.58      401.56      7.46 o 
   4   3  21     1410.47     1404.18     23.49 o 
   5   3  21       22.90       22.05      3.23 o 
   6   3  21      811.40      844.87     30.86 o 
  -8   4  21       81.64       79.19      8.54 o 
  -7   4  21       78.51       97.46      9.56 o 
  -6   4  21      141.46       71.27      8.46 o 
  -5   4  21      167.83      151.93      5.63 o 
  -4   4  21      660.45      694.39     12.24 o 
  -3   4  21      100.42       89.87      3.55 o 
  -2   4  21      331.32      358.84      6.87 o 
  -1   4  21     1539.77     1565.92     22.40 o 
   0   4  21     1251.58     1198.00     14.92 o 
   1   4  21      910.86      978.74     12.76 o 
   2   4  21      277.29      312.08      5.86 o 
   3   4  21      321.77      297.84     12.46 o 
   4   4  21        0.15       -1.29      2.52 o 
   5   4  21       72.88       70.73      4.68 o 
   6   4  21      120.10      127.97     10.49 o 
  -8   5  21        0.03       -2.04      6.89 o 
  -7   5  21      247.35      256.58     17.70 o 
  -6   5  21        3.18       -0.34      3.24 o 
  -5   5  21      399.83      410.38      8.24 o 
  -4   5  21      281.54      270.97      6.28 o 
  -3   5  21     1017.72      940.53     15.24 o 
  -2   5  21     1829.54     1741.12     22.79 o 
  -1   5  21      970.33      956.48     12.61 o 
   0   5  21     1406.60     1427.40     17.46 o 
   1   5  21       61.20       59.24      2.98 o 
   2   5  21      720.96      682.43      9.25 o 
   3   5  21       15.09       12.26      2.28 o 
   4   5  21       68.84       70.04      7.01 o 
   5   5  21       62.53       57.13      4.36 o 
   6   5  21      334.63      326.76     16.92 o 
  -7   6  21       76.16       75.97     10.96 o 
  -6   6  21        5.79        7.10      3.14 o 
  -5   6  21        3.17        2.98      2.24 o 
  -4   6  21       19.90       22.26      2.57 o 
  -3   6  21       22.27       20.82      2.42 o 
  -2   6  21      198.14      182.73      5.02 o 
  -1   6  21     1482.35     1467.98     18.11 o 
   0   6  21      139.64      156.89      4.04 o 
   1   6  21      585.99      587.57      8.99 o 
   2   6  21       36.87       30.10      2.20 o 
   3   6  21        1.72        5.06      2.22 o 
   4   6  21       89.00       83.05      4.96 o 
   5   6  21      253.04      253.98     16.60 o 
  -7   7  21       72.51       73.15     11.43 o 
  -6   7  21       92.33      100.53      6.53 o 
  -5   7  21      182.10      185.14      8.39 o 
  -4   7  21       51.26       54.35      3.40 o 
  -3   7  21       60.76       56.66      3.30 o 
  -2   7  21       23.12       21.13      2.35 o 
  -1   7  21      191.48      180.72      4.43 o 
   0   7  21       25.45       39.50      2.88 o 
   1   7  21      140.61      134.77      4.11 o 
   2   7  21        5.90        9.76      2.25 o 
   3   7  21      108.31      102.93      4.26 o 
   4   7  21      461.82      466.81     18.31 o 
   5   7  21      284.24      259.40     15.51 o 
  -7   8  21       19.94       18.80      8.30 o 
  -6   8  21      322.26      331.73     11.64 o 
  -5   8  21       37.05       43.33      4.38 o 
  -4   8  21     1385.91     1343.30     27.76 o 
  -3   8  21      427.26      407.91     10.80 o 
  -2   8  21      872.37      831.62     16.61 o 
  -1   8  21       90.94      104.14      3.60 o 
   0   8  21      790.57      848.86     12.01 o 
   1   8  21      753.49      738.37     10.96 o 
   2   8  21       15.15       13.83      2.57 o 
   3   8  21      323.04      301.99      9.42 o 
   4   8  21      120.49       94.77      7.14 o 
   5   8  21      699.18      654.35     27.41 o 
  -6   9  21       95.90       99.21      8.92 o 
  -5   9  21      324.83      319.24     12.34 o 
  -4   9  21       56.86       52.51      3.63 o 
  -3   9  21       95.26       93.44      4.19 o 
  -2   9  21      351.42      337.33      7.51 o 
  -1   9  21      136.32      135.04      4.21 o 
   0   9  21       86.26       97.65      3.72 o 
   1   9  21       15.17       22.26      2.47 o 
   2   9  21       77.01       72.83      4.15 o 
   3   9  21      288.10      293.24      7.84 o 
   4   9  21      112.38       85.68     10.49 o 
  -5  10  21       83.52       86.28      7.95 o 
  -4  10  21      172.09      175.33      8.52 o 
  -3  10  21      412.72      401.44      8.69 o 
  -2  10  21     1139.80     1120.24     22.12 o 
  -1  10  21      756.63      736.81     11.24 o 
   0  10  21     1465.38     1484.86     19.18 o 
   1  10  21     1054.05     1038.31     14.51 o 
   2  10  21       83.63       85.31      4.39 o 
   3  10  21     1652.95     1709.73     43.98 o 
   4  10  21       73.80       55.45     10.34 o 
  -5  11  21        1.41        4.09      4.57 o 
  -4  11  21       83.23       83.79      5.47 o 
  -3  11  21        3.93        7.19      2.81 o 
  -2  11  21        0.34        2.37      2.40 o 
  -1  11  21       19.48       28.23      2.69 o 
   0  11  21       64.23       65.74      3.42 o 
   1  11  21       29.13       33.54      3.00 o 
   2  11  21       14.42       13.81      4.72 o 
   3  11  21      112.41      116.97      8.72 o 
  -4  12  21      202.43      204.64      9.31 o 
  -3  12  21      424.67      450.67     13.67 o 
  -2  12  21      407.73      433.17     12.92 o 
  -1  12  21       17.45       12.21      3.23 o 
   0  12  21      209.69      219.44      8.76 o 
   1  12  21       76.55       85.89      7.18 o 
   2  12  21      278.15      308.30     16.92 o 
  -1  13  21       16.69       22.10      4.32 o 
  -8   0  22      353.96      382.21     22.40 o 
  -7   0  22        6.39        9.98      4.68 o 
  -6   0  22        2.77        7.31      3.71 o 
  -5   0  22       23.43       22.59      3.03 o 
  -4   0  22       55.75       50.42      3.42 o 
  -3   0  22      388.44      353.78      8.08 o 
  -2   0  22      832.19      834.39     14.68 o 
  -1   0  22      971.83      897.62     35.88 o 
   0   0  22      721.66      711.51     12.58 o 
   1   0  22     2940.81     2709.28     35.82 o 
   2   0  22       23.57        7.18      1.77 o 
   3   0  22     3189.92     3227.54     94.70 o 
   4   0  22        2.03        5.09      2.88 o 
   5   0  22      603.46      580.59     13.64 o 
  -8   1  22       89.32       99.15      8.79 o 
  -7   1  22      164.78      163.10      6.91 o 
  -6   1  22      186.58      198.91      7.07 o 
  -5   1  22      802.94      765.24     10.40 o 
  -4   1  22      144.67      136.30      3.67 o 
  -3   1  22     1312.25     1219.58     16.66 o 
  -2   1  22        1.51        2.37      1.15 o 
  -1   1  22     4562.95     4449.05     45.55 o 
   0   1  22     1135.74     1110.67     12.83 o 
   1   1  22     2436.54     2396.82     23.93 o 
   2   1  22      340.94      329.65      6.55 o 
   3   1  22      782.71      753.02     11.17 o 
   4   1  22      585.69      601.65     12.11 o 
   5   1  22      158.84      173.41      6.04 o 
   6   1  22      125.94      136.00      7.30 o 
  -8   2  22      132.89      138.73      9.63 o 
  -7   2  22       13.67       12.41      3.32 o 
  -6   2  22      201.32      200.47      8.38 o 
  -5   2  22      413.29      414.94      6.94 o 
  -4   2  22        3.91        5.73      1.63 o 
  -3   2  22      468.89      438.61      6.73 o 
  -2   2  22     1096.04     1073.34     12.86 o 
  -1   2  22     3212.02     3077.99     34.60 o 
   0   2  22      413.36      404.86      6.37 o 
   1   2  22     1052.29     1090.04     13.81 o 
   2   2  22        3.36       -1.19      1.23 o 
   3   2  22     1869.07     1827.41     30.14 o 
   4   2  22        1.27       -0.43      2.58 o 
   5   2  22      623.51      651.25     13.37 o 
   6   2  22       32.86       32.27      6.58 o 
  -8   3  22       21.98       13.31      5.65 o 
  -7   3  22       18.39       13.13      3.47 o 
  -6   3  22      904.08      868.59     15.46 o 
  -5   3  22      189.93      202.28      7.67 o 
  -4   3  22      146.90      135.36      3.72 o 
  -3   3  22       17.28       21.06      1.97 o 
  -2   3  22       10.22       13.77      1.89 o 
  -1   3  22      341.92      364.96      9.60 o 
   0   3  22        8.76        2.59      2.14 o 
   1   3  22      152.27      150.64      4.09 o 
   2   3  22      603.31      533.10      8.80 o 
   3   3  22       44.65       61.27      3.14 o 
   4   3  22       22.43       24.65      3.35 o 
   5   3  22      201.14      210.92      7.04 o 
   6   3  22        3.94        8.61      6.42 o 
  -8   4  22       50.65       46.69      7.09 o 
  -7   4  22       57.05       70.25      7.03 o 
  -6   4  22      196.62      210.41      7.45 o 
  -5   4  22      246.22      244.89      6.20 o 
  -4   4  22      522.69      507.76      9.17 o 
  -3   4  22      356.82      373.83      7.99 o 
  -2   4  22     1669.70     1642.68     23.65 o 
  -1   4  22      683.80      672.68     12.13 o 
   0   4  22     1094.22     1084.27     13.90 o 
   1   4  22      307.38      288.67      5.62 o 
   2   4  22     1730.63     1530.77     32.94 o 
   3   4  22       75.48       61.48      3.89 o 
   4   4  22      320.27      329.50      8.54 o 
   5   4  22        7.29       14.93      3.37 o 
   6   4  22       33.67       46.68      7.99 o 
  -7   5  22       78.76       82.08     11.28 o 
  -6   5  22        0.06       -1.35      2.78 o 
  -5   5  22       90.30      103.80      4.32 o 
  -4   5  22       89.59       96.08      3.90 o 
  -3   5  22        1.96        4.21      1.87 o 
  -2   5  22     1063.01     1020.83     14.86 o 
  -1   5  22       43.63       48.61      2.76 o 
   0   5  22      165.49      180.48      6.23 o 
   1   5  22        4.37        0.75      1.68 o 
   2   5  22      948.11      989.76     14.37 o 
   3   5  22      153.65      150.09      4.67 o 
   4   5  22     1064.39     1022.85     29.06 o 
   5   5  22       96.80       98.06      7.45 o 
  -7   6  22       12.98       19.58      8.30 o 
  -6   6  22      434.53      425.06     11.27 o 
  -5   6  22       68.84       72.19      3.83 o 
  -4   6  22      403.39      401.47      8.45 o 
  -3   6  22        2.73        2.23      1.79 o 
  -2   6  22       27.89       27.17      2.47 o 
  -1   6  22       12.07       12.36      2.08 o 
   0   6  22     1155.56     1193.03     15.33 o 
   1   6  22      277.62      263.90      5.53 o 
   2   6  22      583.73      592.10      9.96 o 
   3   6  22      538.32      481.62      8.84 o 
   4   6  22      186.33      198.81      7.48 o 
   5   6  22       10.08        9.08      7.52 o 
  -7   7  22      111.78      120.45     13.94 o 
  -6   7  22       10.28        8.49      4.02 o 
  -5   7  22      491.17      508.33     11.92 o 
  -4   7  22      559.04      543.24     10.08 o 
  -3   7  22      672.00      634.12     19.96 o 
  -2   7  22       22.23       25.22      2.46 o 
  -1   7  22      814.12      815.02     12.68 o 
   0   7  22     1222.17     1248.00     16.14 o 
   1   7  22      278.60      267.27      5.74 o 
   2   7  22      852.58      891.02     13.59 o 
   3   7  22      118.44      119.38      4.99 o 
   4   7  22      638.48      571.51     18.56 o 
   5   7  22       33.76       42.60      8.77 o 
  -6   8  22      378.72      399.78     13.04 o 
  -5   8  22       20.65       17.57      4.36 o 
  -4   8  22     1314.82     1294.78     20.33 o 
  -3   8  22      492.58      477.40     19.56 o 
  -2   8  22      380.48      374.89      7.84 o 
  -1   8  22       43.93       38.30      2.57 o 
   0   8  22      486.07      467.16      7.99 o 
   1   8  22       93.27       98.24      3.71 o 
   2   8  22     1482.43     1512.98     22.88 o 
   3   8  22       59.52       52.97      4.99 o 
   4   8  22       48.91       40.50      6.02 o 
  -6   9  22       32.53       17.38      7.67 o 
  -5   9  22        3.03        4.88      5.31 o 
  -4   9  22        6.80        2.31      2.34 o 
  -3   9  22        4.23        9.93      2.49 o 
  -2   9  22       23.06       22.04      2.72 o 
  -1   9  22        0.23        0.17      1.82 o 
   0   9  22      749.53      766.73     11.46 o 
   1   9  22       77.34       68.17      3.30 o 
   2   9  22       96.17      109.61      4.80 o 
   3   9  22      251.85      264.91      8.50 o 
   4   9  22       33.01       43.86      9.71 o 
  -5  10  22       25.60       21.67      7.52 o 
  -4  10  22       43.21       41.95      3.81 o 
  -3  10  22       53.61       55.38      3.75 o 
  -2  10  22       67.30       65.89      3.83 o 
  -1  10  22       16.34       12.60      2.39 o 
   0  10  22       94.86       91.25      3.91 o 
   1  10  22       56.15       63.03      3.40 o 
   2  10  22       89.43      100.15      8.34 o 
   3  10  22      150.45      170.42      9.89 o 
  -4  11  22      137.61      134.14      7.64 o 
  -3  11  22      158.36      160.41      6.95 o 
  -2  11  22      128.19      121.78      5.42 o 
  -1  11  22      112.10      124.73      4.66 o 
   0  11  22      106.13      107.20      4.45 o 
   1  11  22       39.86       38.76      3.66 o 
   2  11  22      171.62      181.41      9.71 o 
  -3  12  22       27.72       27.42      4.82 o 
  -2  12  22        3.48        2.92      3.60 o 
  -1  12  22        2.68       -0.22      3.17 o 
   0  12  22      412.44      417.87     18.85 o 
   1  12  22      155.85      159.16      7.61 o 
  -8   1  23       10.85       24.41      6.11 o 
  -7   1  23        9.74        7.14      3.16 o 
  -6   1  23      329.28      315.83      9.11 o 
  -5   1  23      515.83      501.37      7.81 o 
  -4   1  23      217.01      214.84      4.63 o 
  -3   1  23        5.69        4.36      1.19 o 
  -2   1  23      211.74      207.66      4.12 o 
  -1   1  23      125.98      228.65      7.23 o 
   0   1  23      180.05      199.80      3.75 o 
   1   1  23      484.40      490.60      6.82 o 
   2   1  23      132.30       90.74      2.93 o 
   3   1  23       58.72       40.86      3.42 o 
   4   1  23      392.41      390.16     10.94 o 
   5   1  23       10.51       16.49      3.23 o 
   6   1  23      152.31      145.98     11.28 o 
  -8   2  23      121.67      128.89      9.79 o 
  -7   2  23       27.95       35.07      4.18 o 
  -6   2  23      104.17      116.55      4.89 o 
  -5   2  23       20.00       20.98      2.23 o 
  -4   2  23      701.54      675.95     10.13 o 
  -3   2  23      270.95      260.28      5.20 o 
  -2   2  23     1670.12     1606.03     19.46 o 
  -1   2  23     4135.51     4027.34     44.52 o 
   0   2  23     1358.31     1392.44     18.44 o 
   1   2  23       41.57       40.41      2.42 o 
   2   2  23       11.91       15.93      3.29 o 
   3   2  23     1391.36     1284.61     19.16 o 
   4   2  23       72.33       73.77      4.28 o 
   5   2  23      155.90      166.77      6.44 o 
   6   2  23      122.90      131.89     11.12 o 
  -8   3  23      188.47      207.50     11.74 o 
  -7   3  23       22.54       23.00      3.89 o 
  -6   3  23       31.99       28.52      3.30 o 
  -5   3  23     1382.95     1395.00     16.93 o 
  -4   3  23       62.16       60.29      4.13 o 
  -3   3  23     1757.71     1669.96     22.14 o 
  -2   3  23      193.07      207.07      5.34 o 
  -1   3  23       12.94       20.07      2.97 o 
   0   3  23      581.31      629.58      9.92 o 
   1   3  23      874.32      961.01     12.68 o 
   2   3  23      836.18      757.64     12.68 o 
   3   3  23      351.10      330.06      8.32 o 
   4   3  23       83.98       89.31      4.76 o 
   5   3  23       14.00       13.05      3.48 o 
   6   3  23      128.50      136.59     11.75 o 
  -8   4  23      356.35      359.18     22.87 o 
  -7   4  23        2.69        2.51      6.42 o 
  -6   4  23      962.27     1000.26     32.07 o 
  -5   4  23       72.35       77.56      3.80 o 
  -4   4  23     1405.16     1378.20     19.18 o 
  -3   4  23      139.65      152.08     10.52 o 
  -2   4  23      725.71      678.25     10.86 o 
  -1   4  23      967.11      988.29     14.26 o 
   0   4  23      981.24      945.14     13.69 o 
   1   4  23      793.87      779.92     10.92 o 
   2   4  23     1055.70      996.04     15.79 o 
   3   4  23      620.30      623.08     13.91 o 
   4   4  23      136.99      140.63     10.99 o 
   5   4  23      800.51      788.46     21.84 o 
  -7   5  23        3.79        5.95      6.89 o 
  -6   5  23       19.32       29.26      3.91 o 
  -5   5  23       49.19       53.47      3.76 o 
  -4   5  23       19.81       20.00      2.58 o 
  -3   5  23      128.47      131.61      6.47 o 
  -2   5  23     2651.86     2530.76     31.89 o 
  -1   5  23     1608.62     1619.80     21.58 o 
   0   5  23      894.41      877.49     13.06 o 
   1   5  23       12.78       14.22      2.07 o 
   2   5  23      230.24      245.48      9.32 o 
   3   5  23      179.62      174.31      6.29 o 
   4   5  23       29.96       33.88      3.84 o 
   5   5  23        7.13        5.30      4.86 o 
  -7   6  23        1.39        8.14      7.52 o 
  -6   6  23      166.00      186.54      8.73 o 
  -5   6  23        9.61        7.49      2.53 o 
  -4   6  23        0.29        0.10      2.09 o 
  -3   6  23      786.76      749.03     13.77 o 
  -2   6  23      248.49      216.03      7.24 o 
  -1   6  23      315.70      313.16      6.67 o 
   0   6  23       41.05       39.50      2.49 o 
   1   6  23      253.34      267.42      5.97 o 
   2   6  23       29.72       22.51      2.30 o 
   3   6  23      287.17      295.68     10.20 o 
   4   6  23      158.35      165.51      8.25 o 
   5   6  23      296.00      273.03     16.13 o 
  -7   7  23       43.93       61.09     11.12 o 
  -6   7  23        6.23        3.00      3.82 o 
  -5   7  23      112.46      129.81      5.66 o 
  -4   7  23      296.54      294.01      7.15 o 
  -3   7  23        3.05        1.39      2.83 o 
  -2   7  23       53.41       56.76      3.23 o 
  -1   7  23      566.52      545.44      9.68 o 
   0   7  23      240.38      249.92      5.48 o 
   1   7  23      146.41      152.50      4.43 o 
   2   7  23      456.58      466.49      8.82 o 
   3   7  23       19.47       17.19      3.20 o 
   4   7  23      491.09      520.40     45.90 o 
   5   7  23      373.10      364.51     19.89 o 
  -6   8  23       18.58       23.06      4.85 o 
  -5   8  23       58.00       64.14      5.10 o 
  -4   8  23        4.64       12.17      2.59 o 
  -3   8  23      392.03      385.09     15.75 o 
  -2   8  23       17.78       13.64      2.42 o 
  -1   8  23      203.76      196.60      5.54 o 
   0   8  23      246.74      238.33      5.48 o 
   1   8  23       71.87       67.02      3.30 o 
   2   8  23      527.89      540.48     10.76 o 
   3   8  23       26.22       26.24      4.08 o 
   4   8  23       33.10       35.71      8.46 o 
  -6   9  23       73.93       81.44     10.49 o 
  -5   9  23      252.47      261.67     21.07 o 
  -4   9  23      119.58      114.62      4.92 o 
  -3   9  23     1651.79     1604.37     44.34 o 
  -2   9  23      391.19      403.54      8.49 o 
  -1   9  23     1482.75     1530.01     27.71 o 
   0   9  23      433.14      447.51      8.10 o 
   1   9  23      633.68      656.94     10.45 o 
   2   9  23      617.65      667.13     12.59 o 
   3   9  23       45.46       45.06      5.08 o 
   4   9  23      752.36      699.48     28.98 o 
  -5  10  23       43.70       40.49      6.86 o 
  -4  10  23      162.41      169.62      7.29 o 
  -3  10  23        0.11        1.00      2.42 o 
  -2  10  23      192.65      189.55      5.99 o 
  -1  10  23       23.62       24.99      2.83 o 
   0  10  23       10.68        5.93      2.22 o 
   1  10  23        1.90       -0.04      2.08 o 
   2  10  23       31.99       23.22      4.40 o 
   3  10  23       13.19        5.69      9.24 o 
  -4  11  23      260.88      255.19     10.26 o 
  -3  11  23      720.94      727.62     18.41 o 
  -2  11  23      316.40      297.10     10.52 o 
  -1  11  23      217.08      217.22      8.85 o 
   0  11  23      558.42      577.99     11.76 o 
   1  11  23       98.93       89.20      5.43 o 
   2  11  23      552.45      542.39     17.54 o 
  -3  12  23       20.14       14.75      4.37 o 
  -2  12  23        7.09        7.88      3.80 o 
  -1  12  23        1.65        3.92      3.42 o 
   0  12  23       71.00       91.21      9.77 o 
  -8   0  24      417.76      483.88     25.85 o 
  -7   0  24       21.42       18.67      5.36 o 
  -6   0  24     1053.95     1017.16     32.12 o 
  -5   0  24      139.36      137.18      5.59 o 
  -4   0  24     3337.42     3222.51     58.77 o 
  -3   0  24      210.83      200.56      5.98 o 
  -2   0  24      531.30      437.15     39.89 o 
  -1   0  24      545.43      372.97     10.63 o 
   0   0  24     3202.91     3261.34     48.19 o 
   1   0  24      261.27      279.57      6.61 o 
   2   0  24     4867.54     4581.53     59.17 o 
   3   0  24     2280.89     2225.15     68.49 o 
   4   0  24      379.98      266.30     13.31 o 
   5   0  24       46.18       34.62      8.61 o 
  -8   1  24       58.94       47.60      7.03 o 
  -7   1  24        1.09        3.57      3.15 o 
  -6   1  24       11.75       10.16      2.99 o 
  -5   1  24       60.38       63.77      2.94 o 
  -4   1  24      222.32      218.45      4.74 o 
  -3   1  24      301.73      265.10      9.79 o 
  -2   1  24      300.88      287.54      5.09 o 
  -1   1  24     1037.43     1009.27     12.20 o 
   0   1  24     1129.18     1105.18     12.99 o 
   1   1  24       12.67       12.23      1.44 o 
   2   1  24     1158.65     1103.34     39.04 o 
   3   1  24       63.40       57.82      4.18 o 
   4   1  24     1234.50     1214.75     21.09 o 
   5   1  24       15.67       16.95      3.54 o 
   6   1  24      531.93      590.41     24.12 o 
  -8   2  24      237.66      238.96     12.74 o 
  -7   2  24      191.60      208.00     11.91 o 
  -6   2  24       36.62       44.35      3.79 o 
  -5   2  24      208.73      205.99      4.84 o 
  -4   2  24     1102.48     1099.99     13.76 o 
  -3   2  24      771.69      732.22      9.89 o 
  -2   2  24     1248.94     1259.79     16.01 o 
  -1   2  24      846.53      841.78     12.42 o 
   0   2  24      134.71      162.60      5.01 o 
   1   2  24       11.35        9.88      1.91 o 
   2   2  24      723.91      786.16     12.95 o 
   3   2  24      356.24      338.89     11.49 o 
   4   2  24      792.19      783.79     15.16 o 
   5   2  24        1.53        3.53      3.22 o 
  -8   3  24       42.27       43.15      6.91 o 
  -7   3  24        1.25        0.61      4.02 o 
  -6   3  24      138.41      134.01      5.00 o 
  -5   3  24      126.63      134.45      4.81 o 
  -4   3  24      545.32      529.03      9.54 o 
  -3   3  24       64.22       67.24      3.27 o 
  -2   3  24        0.96        1.76      1.68 o 
  -1   3  24      194.63      213.56      7.74 o 
   0   3  24        1.30        3.35      1.84 o 
   1   3  24     2163.72     2182.33     27.58 o 
   2   3  24       71.80       61.23      3.50 o 
   3   3  24       96.50      101.10      4.32 o 
   4   3  24      390.78      399.52      9.86 o 
   5   3  24        9.44       14.22      3.47 o 
  -7   4  24       24.13       31.01      8.30 o 
  -6   4  24        2.86        5.70      3.08 o 
  -5   4  24       56.27       66.36      3.65 o 
  -4   4  24       16.28       23.60      2.72 o 
  -3   4  24       89.55       85.97      3.74 o 
  -2   4  24      308.31      285.12      6.35 o 
  -1   4  24      623.50      606.61     10.08 o 
   0   4  24        4.94        1.99      1.74 o 
   1   4  24      235.46      223.76      5.40 o 
   2   4  24        2.03        0.54      1.49 o 
   3   4  24      405.14      356.98     12.62 o 
   4   4  24        7.07        2.59      3.15 o 
   5   4  24      130.96      125.51      8.53 o 
  -7   5  24      156.43      155.54     15.04 o 
  -6   5  24       87.81       99.90      5.81 o 
  -5   5  24      540.31      546.61     10.72 o 
  -4   5  24      435.57      420.10      9.24 o 
  -3   5  24     1397.33     1392.61     26.37 o 
  -2   5  24        0.20        2.73      1.98 o 
  -1   5  24      948.27      990.73     15.87 o 
   0   5  24       39.75       48.94      2.91 o 
   1   5  24     1299.41     1290.66     16.89 o 
   2   5  24       58.80       59.74      3.63 o 
   3   5  24     1356.06     1336.24     30.55 o 
   4   5  24      247.68      238.44     14.22 o 
   5   5  24       48.14       38.06      8.30 o 
  -7   6  24        0.31       -1.88      5.64 o 
  -6   6  24      178.38      186.00     10.74 o 
  -5   6  24       64.64       66.08      3.94 o 
  -4   6  24      197.24      201.30      5.90 o 
  -3   6  24       34.35       37.77      3.01 o 
  -2   6  24      989.37      963.65     17.40 o 
  -1   6  24     1675.22     1703.28     22.86 o 
   0   6  24       46.28       43.05      3.10 o 
   1   6  24      747.36      760.56     11.13 o 
   2   6  24       72.68       71.13      3.61 o 
   3   6  24      834.37      822.79     14.41 o 
   4   6  24       18.93       13.66      5.30 o 
   5   6  24      531.50      483.11     22.71 o 
  -6   7  24       95.85      101.87      7.23 o 
  -5   7  24      479.03      469.39     10.65 o 
  -4   7  24      207.52      210.17      6.09 o 
  -3   7  24       40.43       39.88      3.15 o 
  -2   7  24       14.66       13.53      2.79 o 
  -1   7  24     2175.99     2203.82     28.70 o 
   0   7  24      374.00      374.91      7.63 o 
   1   7  24     1571.77     1549.96     19.60 o 
   2   7  24       30.62       32.67      3.37 o 
   3   7  24      213.47      203.36      6.57 o 
   4   7  24      288.43      269.74     16.29 o 
  -6   8  24       51.22       68.43      8.08 o 
  -5   8  24      100.54      114.83      8.12 o 
  -4   8  24      366.34      367.10     10.13 o 
  -3   8  24       72.37       76.49      4.02 o 
  -2   8  24        1.62       -1.34      2.04 o 
  -1   8  24      269.73      289.96      6.88 o 
   0   8  24      250.54      252.25      6.28 o 
   1   8  24      360.37      377.87      7.30 o 
   2   8  24      677.41      701.32     12.96 o 
   3   8  24       68.84       58.59      5.36 o 
   4   8  24       45.36       36.50      9.55 o 
  -5   9  24      105.21      108.03      9.03 o 
  -4   9  24        3.88       -0.82      2.34 o 
  -3   9  24      386.43      383.23     13.50 o 
  -2   9  24       59.11       59.79      3.73 o 
  -1   9  24      327.39      347.29      7.84 o 
   0   9  24       45.00       44.71      3.43 o 
   1   9  24      262.72      314.52      6.76 o 
   2   9  24       29.72       31.07      4.01 o 
   3   9  24       20.04       32.21      9.24 o 
  -5  10  24        8.88        1.09      4.62 o 
  -4  10  24      112.14      109.73      6.00 o 
  -3  10  24       87.84       85.07      5.53 o 
  -2  10  24      162.81      175.44      5.82 o 
  -1  10  24       21.83       22.98      2.91 o 
   0  10  24        0.97       -0.36      2.06 o 
   1  10  24        4.74        7.86      2.95 o 
   2  10  24        2.98       -1.71      4.40 o 
  -4  11  24       61.07       69.19      9.85 o 
  -3  11  24      190.33      216.33     10.22 o 
  -2  11  24        5.03        4.30      6.67 o 
  -1  11  24      111.23      105.67      6.45 o 
   0  11  24       23.57       22.32      3.70 o 
   1  11  24      641.70      718.99     17.63 o 
  -2  12  24      271.84      290.12     11.02 o 
  -1  12  24        1.52        1.75      3.40 o 
   0  12  24       93.90       94.92     13.16 o 
  -8   1  25        4.03       10.81      5.52 o 
  -7   1  25        1.87        1.81      3.03 o 
  -6   1  25       51.39       62.04      4.05 o 
  -5   1  25       22.34       25.63      2.34 o 
  -4   1  25       80.06       82.78      3.14 o 
  -3   1  25       24.24       26.99      2.02 o 
  -2   1  25      906.15      900.61     11.38 o 
  -1   1  25      884.50      873.19     10.95 o 
   0   1  25       83.36       93.41      3.82 o 
   1   1  25       30.34       61.15      2.87 o 
   2   1  25      137.87      131.50      4.40 o 
   3   1  25       80.13       80.49      5.81 o 
   4   1  25      337.05      349.12     11.85 o 
   5   1  25       84.49       95.61      6.33 o 
  -7   2  25       67.96       70.05      5.90 o 
  -6   2  25      245.94      245.56      6.53 o 
  -5   2  25       59.66       67.30      3.11 o 
  -4   2  25       48.37       53.74      2.70 o 
  -3   2  25      345.56      350.19      6.60 o 
  -2   2  25      112.68      118.37      4.01 o 
  -1   2  25      281.52      281.11      6.01 o 
   0   2  25      110.99      117.45      3.81 o 
   1   2  25       76.55       81.09      3.33 o 
   2   2  25      257.31      240.90     15.55 o 
   3   2  25      280.98      258.98     16.74 o 
   4   2  25       60.58       59.55      5.81 o 
   5   2  25        1.58        0.34      3.79 o 
  -7   3  25      116.31      120.00      9.12 o 
  -6   3  25      153.79      167.04      6.83 o 
  -5   3  25      567.33      550.07     11.07 o 
  -4   3  25      137.07      144.01      6.91 o 
  -3   3  25     2006.54     1945.79     25.54 o 
  -2   3  25      735.13      720.10     11.97 o 
  -1   3  25     3853.96     3678.91     48.92 o 
   0   3  25        1.54        3.39      1.80 o 
   1   3  25     1122.79     1131.79     15.95 o 
   2   3  25      267.90      279.63      6.86 o 
   3   3  25      287.98      262.58     12.12 o 
   4   3  25      859.45      923.36     33.47 o 
   5   3  25       11.67        6.58      7.36 o 
  -7   4  25       27.74       43.70      9.40 o 
  -6   4  25      229.73      224.79      8.06 o 
  -5   4  25      123.83      131.18      4.94 o 
  -4   4  25     1104.84     1182.49     22.21 o 
  -3   4  25      200.91      209.72      5.68 o 
  -2   4  25      193.15      188.53      5.17 o 
  -1   4  25        1.68        1.18      1.83 o 
   0   4  25      802.10      860.65     12.98 o 
   1   4  25      447.89      446.61      8.24 o 
   2   4  25      190.49      181.36      5.61 o 
   3   4  25       84.06       67.58      6.76 o 
   4   4  25       30.40       24.64      4.64 o 
   5   4  25       20.48       17.23      7.99 o 
  -7   5  25      193.21      209.58     17.39 o 
  -6   5  25        0.13       -2.90      3.02 o 
  -5   5  25      531.21      533.09     11.16 o 
  -4   5  25     1125.91     1083.42     16.39 o 
  -3   5  25      127.57      126.37      4.53 o 
  -2   5  25      367.88      379.43      7.73 o 
  -1   5  25      343.29      357.54      7.28 o 
   0   5  25     1773.07     1703.24     22.70 o 
   1   5  25      107.48       88.55      4.80 o 
   2   5  25        5.22        2.55      1.70 o 
   3   5  25       58.79       49.95      3.84 o 
   4   5  25      531.51      460.00     24.44 o 
   5   5  25       69.99       69.07      9.87 o 
  -7   6  25       43.93       28.35      9.24 o 
  -6   6  25        1.51        5.08      3.91 o 
  -5   6  25      131.50      125.70      5.53 o 
  -4   6  25        0.44       -1.16      2.12 o 
  -3   6  25      887.75      858.31     15.36 o 
  -2   6  25      243.67      245.58      6.20 o 
  -1   6  25       85.10       82.53      3.70 o 
   0   6  25       29.56       33.04      2.70 o 
   1   6  25        3.23        2.59      2.16 o 
   2   6  25        0.44       -2.07      2.17 o 
   3   6  25      261.36      271.78     10.03 o 
   4   6  25        5.17       -3.60      7.36 o 
  -6   7  25        0.06       -0.57      4.35 o 
  -5   7  25       89.52       89.42      5.07 o 
  -4   7  25        1.23        1.48      2.11 o 
  -3   7  25        5.17        2.56      2.18 o 
  -2   7  25       11.06       12.38      2.44 o 
  -1   7  25        6.90       10.58      2.41 o 
   0   7  25       11.37        7.48      2.60 o 
   1   7  25       18.10       17.26      2.40 o 
   2   7  25        3.16       14.64      6.27 o 
   3   7  25      339.95      359.83      9.78 o 
   4   7  25      374.97      367.02     19.74 o 
  -6   8  25      455.18      471.58     18.33 o 
  -5   8  25        0.42        0.99      3.62 o 
  -4   8  25      369.63      366.76     13.22 o 
  -3   8  25       11.20       10.11      2.50 o 
  -2   8  25      343.68      347.76      7.90 o 
  -1   8  25      915.82      891.44     14.25 o 
   0   8  25      264.93      274.31      6.67 o 
   1   8  25       88.19       76.29      3.67 o 
   2   8  25       56.23       35.69      3.90 o 
   3   8  25      407.20      428.30     20.31 o 
  -5   9  25        0.96        0.31      4.33 o 
  -4   9  25        0.39        0.39      3.09 o 
  -3   9  25      344.42      326.41      8.04 o 
  -2   9  25      299.33      275.26      7.14 o 
  -1   9  25       38.73       38.26      3.25 o 
   0   9  25      199.73      209.11      7.83 o 
   1   9  25       51.54       49.30      3.23 o 
   2   9  25        3.79        3.70      3.63 o 
   3   9  25      586.79      658.88     37.13 o 
  -4  10  25      364.04      362.08     35.76 o 
  -3  10  25       50.94       45.68      5.32 o 
  -2  10  25     1140.62     1133.88     40.03 o 
  -1  10  25      474.87      494.70     12.23 o 
   0  10  25      303.40      297.94      9.18 o 
   1  10  25     1216.42     1380.53     21.98 o 
   2  10  25      258.11      276.02     11.89 o 
  -3  11  25       64.00       62.76     13.80 o 
  -2  11  25       92.52       89.23      8.07 o 
  -1  11  25        7.74        5.03      3.58 o 
   0  11  25       26.69       22.25      4.83 o 
   1  11  25        2.17        8.67      5.07 o 
  -7   0  26       54.57       53.83      7.03 o 
  -6   0  26       14.83       19.25      6.35 o 
  -5   0  26       27.38       31.52      3.64 o 
  -4   0  26      169.18      173.22      6.22 o 
  -3   0  26       36.84       36.75      3.24 o 
  -2   0  26      512.83      480.70     16.76 o 
  -1   0  26      951.58      824.26     14.93 o 
   0   0  26        4.49       22.87      2.34 o 
   1   0  26      668.69      698.83     12.95 o 
   2   0  26        7.66       -0.55      2.43 o 
   4   0  26       19.31       16.92      7.36 o 
  -7   1  26       27.58       26.72      4.64 o 
  -6   1  26       77.28       69.29      4.27 o 
  -5   1  26     1615.50     1506.52     18.18 o 
  -4   1  26      211.09      202.63      4.68 o 
  -3   1  26     3107.94     3019.51     32.49 o 
  -2   1  26     1296.79     1207.71     14.54 o 
  -1   1  26     1809.28     1735.63     19.55 o 
   0   1  26      129.82      136.62      4.02 o 
   1   1  26     2165.78     2174.94     27.54 o 
   2   1  26      315.72      322.80      6.73 o 
   3   1  26     1858.38     1701.83     39.09 o 
   4   1  26      142.53      140.87      8.86 o 
  -7   2  26       10.70       13.09      4.16 o 
  -6   2  26       42.69       46.09      3.34 o 
  -5   2  26       52.69       54.10      3.39 o 
  -4   2  26      159.39      158.80      4.52 o 
  -3   2  26      317.46      315.84      6.90 o 
  -2   2  26      656.79      630.00     10.41 o 
  -1   2  26       41.79       43.01      2.69 o 
   0   2  26      104.14       91.15      4.19 o 
   1   2  26      120.73      119.78      3.97 o 
   2   2  26        9.83        2.66      2.07 o 
   3   2  26      603.09      588.36     14.63 o 
   4   2  26        0.69       -0.99      5.19 o 
   5   2  26        6.39        0.94      6.89 o 
  -7   3  26       19.11       39.16      9.40 o 
  -6   3  26        2.04        5.38      3.06 o 
  -5   3  26       99.52      106.34      4.74 o 
  -4   3  26        3.23        4.97      2.56 o 
  -3   3  26      228.83      225.16      5.78 o 
  -2   3  26       45.73       46.81      3.12 o 
  -1   3  26      182.71      219.18      6.32 o 
   0   3  26      437.01      404.10      7.58 o 
   1   3  26      733.60      832.21     12.68 o 
   2   3  26        3.91        3.04      2.25 o 
   3   3  26      708.84      701.49     16.17 o 
   4   3  26       24.39       19.02      4.17 o 
   5   3  26      110.85       93.82     10.34 o 
  -7   4  26       68.13       69.54     11.28 o 
  -6   4  26       53.58       55.70      5.57 o 
  -5   4  26      272.18      259.25      6.78 o 
  -4   4  26     2142.98     2150.49     28.36 o 
  -3   4  26      312.46      315.96      7.05 o 
  -2   4  26      180.41      183.65      5.12 o 
  -1   4  26        4.23        4.12      2.08 o 
   0   4  26     1505.66     1472.28     20.08 o 
   1   4  26      623.64      604.58     10.16 o 
   2   4  26      984.29     1029.05     18.54 o 
   3   4  26       96.15      101.97      5.91 o 
   4   4  26        0.39       -3.60      3.60 o 
   5   4  26      210.31      225.56     14.88 o 
  -7   5  26        0.40       -3.29      6.58 o 
  -6   5  26        2.28        2.93      3.76 o 
  -5   5  26        0.78        1.70      2.28 o 
  -4   5  26       11.04       18.38      2.68 o 
  -3   5  26      157.71      147.07      4.91 o 
  -2   5  26        2.73        3.90      2.06 o 
  -1   5  26      224.26      223.96      5.72 o 
   0   5  26      116.76      108.61      4.07 o 
   1   5  26      289.31      299.57      6.61 o 
   2   5  26      618.25      623.19     12.98 o 
   3   5  26        5.83        5.00      4.75 o 
   4   5  26      841.86      819.26     42.53 o 
  -6   6  26      136.50      161.37     12.04 o 
  -5   6  26        1.62       -0.32      2.39 o 
  -4   6  26        2.62       -1.13      2.67 o 
  -3   6  26      583.30      568.78     13.02 o 
  -2   6  26     1735.01     1707.53     25.50 o 
  -1   6  26       11.55       10.79      2.43 o 
   0   6  26     1996.01     2173.69     28.37 o 
   1   6  26      129.20      114.04      4.49 o 
   2   6  26      769.20      782.99     13.84 o 
   3   6  26       17.05        7.51      4.07 o 
   4   6  26      697.20      604.38     26.32 o 
  -6   7  26        7.26        8.39      5.34 o 
  -5   7  26      534.93      566.75     12.02 o 
  -4   7  26        0.45       -1.42      2.23 o 
  -3   7  26      108.70       96.01      4.32 o 
  -2   7  26        0.02        1.92      2.41 o 
  -1   7  26      511.01      525.00      9.84 o 
   0   7  26      345.06      367.60      8.42 o 
   1   7  26      429.01      420.44      8.46 o 
   2   7  26       97.67       90.76      4.58 o 
   3   7  26       20.30       19.28      4.00 o 
   4   7  26      338.30      293.70     17.86 o 
  -5   8  26      462.60      471.56     27.09 o 
  -4   8  26      215.89      214.75      7.26 o 
  -3   8  26       21.19       17.05      2.83 o 
  -2   8  26      554.80      545.03     10.87 o 
  -1   8  26       17.35       14.28      2.62 o 
   0   8  26     1225.71     1298.28     18.99 o 
   1   8  26       51.58       49.56      3.84 o 
   2   8  26      113.98      117.60      5.99 o 
   3   8  26      205.27      224.43     11.26 o 
  -5   9  26       22.83       19.71      6.18 o 
  -4   9  26       37.07       41.44      4.56 o 
  -3   9  26       11.81       17.32      4.11 o 
  -2   9  26      263.95      264.65      7.10 o 
  -1   9  26        0.30       -1.96      2.27 o 
   0   9  26       61.97       66.68      4.38 o 
   1   9  26       12.99       18.12      3.70 o 
   2   9  26        0.24       -0.46      3.64 o 
  -4  10  26        9.49       13.51      4.16 o 
  -3  10  26       49.48       62.35      5.85 o 
  -2  10  26        3.36        3.35      3.42 o 
  -1  10  26       53.20       51.80      5.22 o 
   0  10  26       33.51       39.98      4.80 o 
   1  10  26      101.06      133.01      7.37 o 
   2  10  26       11.16       13.14      5.42 o 
  -2  11  26        1.20        2.71      4.03 o 
  -1  11  26       36.87       37.43      4.98 o 
   0  11  26       21.14       22.52      4.47 o 
  -7   1  27      112.29      106.61      7.33 o 
  -6   1  27        2.24        1.11      2.47 o 
  -5   1  27      163.46      171.94      4.63 o 
  -4   1  27       11.37        9.43      1.82 o 
  -3   1  27      224.07      230.11      5.89 o 
  -2   1  27       77.04       83.29      2.90 o 
  -1   1  27        5.89       24.22      5.25 o 
   0   1  27      356.61      300.29      6.27 o 
   1   1  27      671.91      657.47     10.53 o 
   2   1  27     1065.38     1037.02     18.47 o 
   3   1  27       12.23        4.51      4.26 o 
   4   1  27      181.05      197.66     31.17 o 
  -7   2  27       28.27       30.38      6.04 o 
  -6   2  27      198.83      189.18      6.37 o 
  -5   2  27      144.54      148.35      5.10 o 
  -4   2  27     1035.62     1049.65     15.72 o 
  -3   2  27      513.55      476.80      8.94 o 
  -2   2  27      718.18      720.56     11.63 o 
  -1   2  27        8.74        7.42      1.93 o 
   0   2  27      263.62      297.49      6.57 o 
   1   2  27      212.36      198.28      5.19 o 
   2   2  27       49.26       50.18      3.11 o 
   3   2  27      361.75      339.44     12.01 o 
   4   2  27      542.87      515.61     16.75 o 
   5   2  27       24.23       27.25      8.61 o 
  -7   3  27      136.24      138.47     14.10 o 
  -6   3  27      277.17      281.02      8.88 o 
  -5   3  27      407.77      407.05      8.55 o 
  -4   3  27      126.30      125.32      4.75 o 
  -3   3  27       22.90       26.87      2.92 o 
  -2   3  27        9.26        8.58      2.13 o 
  -1   3  27     1373.65     1407.41     19.40 o 
   0   3  27        0.69        3.36      1.85 o 
   1   3  27      524.00      526.16      9.21 o 
   2   3  27       10.61        9.93      2.43 o 
   3   3  27      217.82      200.13      9.47 o 
   4   3  27        4.22        0.31      3.94 o 
  -7   4  27       11.39       11.28      7.99 o 
  -6   4  27      115.89      129.31      9.11 o 
  -5   4  27      158.78      171.78      5.68 o 
  -4   4  27      282.69      304.34      7.31 o 
  -3   4  27        0.03        2.49      2.13 o 
  -2   4  27      160.55      139.96      4.66 o 
  -1   4  27      599.16      556.63      9.81 o 
   0   4  27      781.76      800.68     13.73 o 
   1   4  27        8.15        9.48      2.28 o 
   2   4  27      536.89      552.86     12.40 o 
   3   4  27      389.43      400.69     22.09 o 
   4   4  27      102.27      108.46     10.10 o 
  -6   5  27      135.11      140.02      7.82 o 
  -5   5  27        0.90        4.19      2.59 o 
  -4   5  27      260.85      260.55      6.77 o 
  -3   5  27      951.79      942.73     16.28 o 
  -2   5  27       63.98       56.01      4.03 o 
  -1   5  27      494.76      509.96      9.45 o 
   0   5  27      233.07      227.29      6.18 o 
   1   5  27       17.40       20.26      2.77 o 
   2   5  27      123.20      110.13      5.95 o 
   3   5  27      157.76      152.72      6.49 o 
   4   5  27       92.43       93.51     10.65 o 
  -6   6  27        1.99        0.31      7.75 o 
  -5   6  27      117.31      118.67      5.59 o 
  -4   6  27       69.69       69.50      4.40 o 
  -3   6  27       15.75       10.41      2.53 o 
  -2   6  27      121.32      132.38      4.90 o 
  -1   6  27      279.50      277.63      6.69 o 
   0   6  27       46.27       46.67      3.91 o 
   1   6  27      483.49      519.75      9.60 o 
   2   6  27      172.08      178.92      6.63 o 
   3   6  27      184.16      191.45      8.45 o 
   4   6  27       96.74       92.73     10.96 o 
  -6   7  27        0.06       -4.59      4.59 o 
  -5   7  27        4.68        1.69      3.09 o 
  -4   7  27      132.86      124.83      5.17 o 
  -3   7  27       90.16       86.48      4.40 o 
  -2   7  27      649.30      612.75     11.18 o 
  -1   7  27       17.13       20.78      2.85 o 
   0   7  27      819.56      859.90     13.81 o 
   1   7  27       48.04       44.91      3.25 o 
   2   7  27      395.09      432.38     12.45 o 
   3   7  27      260.30      284.53     10.28 o 
  -5   8  27      118.21      101.65      7.16 o 
  -4   8  27       24.47       28.55      4.07 o 
  -3   8  27      501.31      489.03     10.56 o 
  -2   8  27      166.10      155.70      5.43 o 
  -1   8  27      103.70       91.00      4.24 o 
   0   8  27        2.83        3.43      2.31 o 
   1   8  27       50.49       66.06      4.39 o 
   2   8  27       42.67       46.98      6.13 o 
   3   8  27       21.78       10.21      5.22 o 
  -4   9  27        3.79        1.54      3.59 o 
  -3   9  27      734.71      764.42     23.94 o 
  -2   9  27       81.91       83.23      6.10 o 
  -1   9  27      328.43      323.20      9.63 o 
   0   9  27      309.41      333.66      9.80 o 
   1   9  27      153.61      138.96      7.22 o 
   2   9  27      282.32      318.06     23.34 o 
  -3  10  27      300.43      312.37     13.40 o 
  -2  10  27      177.57      183.40      8.86 o 
  -1  10  27      384.94      432.84     13.10 o 
   0  10  27       46.51       50.90      5.19 o 
   1  10  27        5.91        1.24      3.57 o 
  -7   0  28       43.41       50.12      9.55 o 
  -6   0  28      305.46      293.63     10.22 o 
  -5   0  28        7.47       12.02      3.21 o 
  -4   0  28     2385.10     2338.64     37.24 o 
  -3   0  28     1476.01     1482.92     25.03 o 
  -2   0  28     1029.53     1009.59     26.19 o 
  -1   0  28       11.95       10.76      2.25 o 
   0   0  28     3995.30     3975.82     58.74 o 
   1   0  28      215.69      207.53     10.49 o 
   2   0  28     3598.27     3776.47     78.90 o 
  -7   1  28        3.29        3.75      4.82 o 
  -6   1  28        0.59       -0.91      2.14 o 
  -5   1  28        1.06        4.79      2.05 o 
  -4   1  28        5.91        3.69      1.32 o 
  -3   1  28       18.20       23.22      2.34 o 
  -2   1  28       24.06       24.52      2.40 o 
  -1   1  28      943.39      906.45     13.62 o 
   0   1  28       48.31       66.65      3.21 o 
   1   1  28       96.09      113.86      4.01 o 
   2   1  28       17.62       24.30      2.79 o 
   3   1  28       34.43       24.90      6.42 o 
  -7   2  28       46.54       52.62     14.41 o 
  -6   2  28      102.67       95.32      5.46 o 
  -5   2  28      667.98      647.64     11.39 o 
  -4   2  28     1228.85     1238.40     18.04 o 
  -3   2  28      308.43      282.30      6.62 o 
  -2   2  28        1.92        3.06      1.88 o 
  -1   2  28      126.31      121.29      4.10 o 
   0   2  28      923.54      981.77     14.54 o 
   1   2  28      313.23      311.95      6.65 o 
   2   2  28     1696.65     1718.70     22.99 o 
   3   2  28       22.58       19.40      6.03 o 
   4   2  28      796.94      751.36     32.74 o 
  -7   3  28        0.03       -2.51      5.80 o 
  -6   3  28        0.00        4.41      3.68 o 
  -5   3  28       33.32       42.01      3.46 o 
  -4   3  28       12.62        8.87      2.49 o 
  -3   3  28        2.04        1.83      2.10 o 
  -2   3  28        5.74        3.67      2.08 o 
  -1   3  28      360.02      397.91      7.90 o 
   0   3  28      175.22      139.94      4.41 o 
   1   3  28      276.50      291.85      6.49 o 
   2   3  28       60.77       76.90      3.69 o 
   3   3  28       49.54       47.07      5.92 o 
   4   3  28       22.72       15.19      7.99 o 
  -7   4  28        1.04        5.48      7.52 o 
  -6   4  28      259.48      284.36     10.70 o 
  -5   4  28       36.33       33.29      3.62 o 
  -4   4  28      199.73      199.60      5.98 o 
  -3   4  28      454.81      453.41     10.20 o 
  -2   4  28      162.31      170.35      5.24 o 
  -1   4  28       17.23       14.05      2.51 o 
   0   4  28       33.28       35.88      2.84 o 
   1   4  28       83.08      100.99      4.09 o 
   2   4  28       50.14       37.29      3.41 o 
   3   4  28      191.79      189.40      9.58 o 
   4   4  28      109.09      102.44     10.81 o 
  -6   5  28      181.89      188.78      9.34 o 
  -5   5  28      817.93      806.24     19.21 o 
  -4   5  28        0.58       -0.52      2.23 o 
  -3   5  28      674.76      659.66     11.70 o 
  -2   5  28        7.58       10.12      2.43 o 
  -1   5  28     1427.06     1426.90     20.49 o 
   0   5  28       47.93       47.36      3.13 o 
   1   5  28     2395.47     2455.00     31.58 o 
   2   5  28      347.32      335.23      8.97 o 
   3   5  28      235.32      217.73     14.41 o 
   4   5  28       49.96       38.06      9.71 o 
  -6   6  28      182.39      193.61     11.84 o 
  -5   6  28       29.12       23.24      3.58 o 
  -4   6  28      359.39      359.73      8.37 o 
  -3   6  28       71.26       68.76      4.02 o 
  -2   6  28      190.58      175.10      5.58 o 
  -1   6  28       48.66       64.04      3.68 o 
   0   6  28       79.21       80.10      3.92 o 
   1   6  28      268.98      285.40      7.22 o 
   2   6  28        1.82        0.79      3.05 o 
   3   6  28      138.01      124.53     11.43 o 
  -5   7  28        9.28        7.29      4.61 o 
  -4   7  28      125.66      130.10      6.42 o 
  -3   7  28     1719.39     1701.90     45.57 o 
  -2   7  28        0.72        0.49      2.23 o 
  -1   7  28     1626.69     1674.37     23.40 o 
   0   7  28        0.62        1.99      2.27 o 
   1   7  28      605.08      622.98     11.20 o 
   2   7  28        2.07       -0.46      3.91 o 
   3   7  28      751.08      765.82     22.25 o 
  -5   8  28       49.85       52.96      5.91 o 
  -4   8  28       16.89       10.72      4.09 o 
  -3   8  28        2.94       -0.64      3.04 o 
  -2   8  28        6.89        4.94      2.59 o 
  -1   8  28       69.10       78.32      4.81 o 
   0   8  28      375.43      398.96     14.62 o 
   1   8  28       23.46       26.42      3.78 o 
   2   8  28      299.76      317.24     12.94 o 
  -4   9  28       16.29       12.97      5.20 o 
  -3   9  28       86.78       97.10      6.74 o 
  -2   9  28       16.80       18.61      4.35 o 
  -1   9  28      544.00      586.00     15.79 o 
   0   9  28        7.90        9.84      3.82 o 
   1   9  28       23.75       41.69      5.07 o 
  -3  10  28       13.78        7.65      4.19 o 
  -2  10  28        1.82        3.16      3.68 o 
  -1  10  28        7.73       18.34      6.76 o 
   0  10  28       40.00       44.30      5.62 o 
  -7   1  29       25.50       27.95      6.09 o 
  -6   1  29        1.57        0.23      2.20 o 
  -5   1  29       24.12       31.20      2.73 o 
  -4   1  29      291.61      293.81      6.97 o 
  -3   1  29      685.42      677.80     11.44 o 
  -2   1  29      142.03      117.04      4.18 o 
  -1   1  29       30.11       52.98      2.99 o 
   0   1  29        0.62        0.89      1.76 o 
   1   1  29      108.08      135.28      6.46 o 
   2   1  29      303.52      298.68      7.57 o 
  -7   2  29       90.95      106.67     12.53 o 
  -6   2  29        7.12        5.82      3.20 o 
  -5   2  29      591.84      606.07     11.08 o 
  -4   2  29      219.89      237.20      6.30 o 
  -3   2  29        0.76        2.50      2.07 o 
  -2   2  29       56.60       61.90      3.35 o 
  -1   2  29      232.22      238.10      5.88 o 
   0   2  29      572.02      617.09     11.46 o 
   1   2  29       35.88       38.73      2.88 o 
   2   2  29        3.56        9.58      2.54 o 
   3   2  29        4.35       -0.42      4.26 o 
   4   2  29      963.34      899.11     33.53 o 
  -6   3  29      213.05      204.70      8.95 o 
  -5   3  29      964.35      932.83     15.05 o 
  -4   3  29       59.43       54.66      3.69 o 
  -3   3  29     1089.87     1068.78     16.23 o 
  -2   3  29       90.57       76.48      3.71 o 
  -1   3  29      491.82      498.93      9.20 o 
   0   3  29        0.17        0.95      2.46 o 
   1   3  29      501.66      491.66      9.05 o 
   2   3  29      112.92      136.82      5.21 o 
   3   3  29       66.21       49.11      6.04 o 
   4   3  29      149.96      122.65     12.37 o 
  -6   4  29      181.35      204.69      9.46 o 
  -5   4  29       61.94       67.34      4.57 o 
  -4   4  29        1.41        3.89      2.53 o 
  -3   4  29      458.42      452.52     10.00 o 
  -2   4  29      288.37      304.52      7.67 o 
  -1   4  29      241.05      243.22      6.26 o 
   0   4  29      646.93      652.93     11.11 o 
   1   4  29       60.22       64.14      3.52 o 
   2   4  29      319.15      313.54      8.62 o 
   3   4  29        3.67       -2.04      4.71 o 
   4   4  29      369.42      343.36     18.33 o 
  -6   5  29      299.47      301.85     19.89 o 
  -5   5  29       13.98       17.03      3.31 o 
  -4   5  29       31.11       28.99      3.20 o 
  -3   5  29      236.45      231.74      6.44 o 
  -2   5  29      253.64      243.26      6.41 o 
  -1   5  29      394.55      374.42      8.82 o 
   0   5  29      141.13      136.85      6.24 o 
   1   5  29       34.19       27.13      3.37 o 
   2   5  29       26.71       33.24      8.03 o 
   3   5  29      981.11     1015.52     36.66 o 
  -6   6  29       15.34       20.17      6.09 o 
  -5   6  29      163.08      180.81      7.58 o 
  -4   6  29       59.13       60.79      4.63 o 
  -3   6  29        4.57        6.02      2.60 o 
  -2   6  29       38.28       42.05      3.38 o 
  -1   6  29      378.82      387.26      8.44 o 
   0   6  29        4.12        8.17      3.49 o 
   1   6  29       34.95       40.68      3.53 o 
   2   6  29        9.90        9.17      3.89 o 
   3   6  29       34.80       26.16      8.14 o 
  -5   7  29        8.46       10.31      5.09 o 
  -4   7  29       90.51       80.23      5.66 o 
  -3   7  29       14.31       26.38      4.00 o 
  -2   7  29      159.87      176.97      6.61 o 
  -1   7  29       29.19       36.31      3.27 o 
   0   7  29      223.51      239.86      6.56 o 
   1   7  29      101.00      128.95      7.17 o 
   2   7  29      119.61      112.17      8.20 o 
  -4   8  29       17.65       16.77      4.45 o 
  -3   8  29        5.84        3.27      5.83 o 
  -2   8  29      127.30      134.61      9.11 o 
  -1   8  29      152.88      139.63      7.39 o 
   0   8  29       17.25       10.92      4.57 o 
   1   8  29       66.07       62.77      5.61 o 
   2   8  29      342.35      358.62     13.91 o 
  -3   9  29       63.13       58.43      5.97 o 
  -2   9  29      669.56      678.99     28.72 o 
  -1   9  29      194.22      207.18      9.05 o 
   0   9  29       93.52      108.48      7.74 o 
   1   9  29      447.34      481.40     13.84 o 
  -1  10  29      596.86      641.66     20.99 o 
  -6   0  30        1.93        3.18      3.64 o 
  -5   0  30      380.20      365.11     10.10 o 
  -4   0  30      308.13      308.43      8.95 o 
  -3   0  30        4.29        5.38      2.44 o 
  -2   0  30       14.32       10.56      3.13 o 
  -1   0  30        1.06        2.46      4.30 o 
   0   0  30     1436.49     1365.11     33.88 o 
   1   0  30        3.04        3.50      4.82 o 
   2   0  30      279.26      292.82     12.72 o 
  -6   1  30      178.83      184.88      5.96 o 
  -5   1  30     1303.09     1271.59     17.40 o 
  -4   1  30      814.81      790.40     13.09 o 
  -3   1  30      843.24      834.55     13.39 o 
  -2   1  30        5.76        7.09      2.11 o 
  -1   1  30     1228.85     1182.50     17.10 o 
   0   1  30        4.23        5.71      1.94 o 
   1   1  30     3390.85     3541.78     53.30 o 
   2   1  30       50.47       49.36      4.52 o 
  -6   2  30        3.91        6.73      3.44 o 
  -5   2  30        0.28        5.16      2.49 o 
  -4   2  30        4.62        6.33      2.42 o 
  -3   2  30      302.09      300.77      7.09 o 
  -2   2  30       19.91       22.78      2.57 o 
  -1   2  30       18.78       25.95      2.53 o 
   0   2  30        5.34       11.01      2.19 o 
   1   2  30       43.86       42.14      3.02 o 
   2   2  30      180.04      178.45      6.82 o 
   3   2  30      284.47      296.21     15.66 o 
  -6   3  30       33.89       38.18      6.22 o 
  -5   3  30        1.09        1.95      2.53 o 
  -4   3  30       32.78       32.86      3.19 o 
  -3   3  30      265.83      276.48      6.87 o 
  -2   3  30      422.55      391.04      8.16 o 
  -1   3  30      211.55      238.38      6.12 o 
   0   3  30       53.53       45.60      3.10 o 
   1   3  30      338.23      363.94      7.60 o 
   2   3  30       10.88        9.44      3.04 o 
   3   3  30      431.96      417.71     13.94 o 
  -6   4  30      337.16      332.03     16.60 o 
  -5   4  30      228.52      234.82      7.39 o 
  -4   4  30       82.21       95.67      4.58 o 
  -3   4  30      124.99      139.13      5.52 o 
  -2   4  30      316.41      322.38      8.21 o 
  -1   4  30      312.76      278.57      6.71 o 
   0   4  30      687.53      747.45     12.38 o 
   1   4  30        3.08        4.01      2.20 o 
   2   4  30       74.99       73.70      4.68 o 
   3   4  30      121.80      161.49     12.53 o 
  -6   5  30       43.81       44.95     10.02 o 
  -5   5  30       45.21       58.74      4.98 o 
  -4   5  30       62.31       61.85      4.08 o 
  -3   5  30       16.72       22.78      3.09 o 
  -2   5  30      262.93      267.40      6.89 o 
  -1   5  30       79.32       81.40      4.36 o 
   0   5  30        8.45       11.28      2.81 o 
   1   5  30       26.69       28.84      3.06 o 
   2   5  30      294.71      303.06     10.27 o 
   3   5  30        3.98       10.81      7.20 o 
  -5   6  30      385.20      382.82     15.88 o 
  -4   6  30      683.93      714.10     19.29 o 
  -3   6  30       54.85       58.22      4.01 o 
  -2   6  30     1180.36     1199.35     22.36 o 
  -1   6  30        5.02        5.93      2.44 o 
   0   6  30     1051.32     1118.39     17.12 o 
   1   6  30       14.46       19.57      3.39 o 
   2   6  30     1009.17      987.91     48.02 o 
  -5   7  30       31.34       37.40      5.64 o 
  -4   7  30      153.83      159.57      8.27 o 
  -3   7  30      247.51      259.88     10.25 o 
  -2   7  30        6.13        8.26      3.82 o 
  -1   7  30      319.87      329.13      9.79 o 
   0   7  30        7.71        9.87      4.91 o 
   1   7  30      132.22      134.53      6.40 o 
   2   7  30        5.52        1.22      4.73 o 
  -4   8  30      136.26      139.19      8.02 o 
  -3   8  30       94.00       95.47      6.93 o 
  -2   8  30      687.60      706.38     29.50 o 
  -1   8  30       16.23       12.67      4.10 o 
   0   8  30      136.98      151.10      7.65 o 
   1   8  30       72.40       98.27      6.68 o 
  -3   9  30        9.46        2.51      3.92 o 
  -2   9  30       21.81       18.41      4.48 o 
  -1   9  30        0.58        1.19      3.78 o 
   0   9  30        6.37        7.71      3.85 o 
  -6   1  31       46.09       47.42      5.40 o 
  -5   1  31        7.78       11.73      2.86 o 
  -4   1  31      183.08      178.97      5.62 o 
  -3   1  31       26.72       28.53      2.97 o 
  -2   1  31      401.19      373.66      7.85 o 
  -1   1  31      594.55      598.55     10.49 o 
   0   1  31       72.60       54.00      5.54 o 
   2   1  31       24.15       33.59      4.78 o 
  -6   2  31       17.77       18.17      4.44 o 
  -5   2  31       17.34       15.24      2.97 o 
  -4   2  31      408.72      403.09     10.66 o 
  -3   2  31      331.73      318.83      7.46 o 
  -2   2  31        2.95        3.55      2.10 o 
  -1   2  31       26.41       26.13      2.72 o 
   0   2  31      112.47      131.72      4.65 o 
   1   2  31        0.03       -0.30      2.07 o 
   2   2  31      365.19      404.24     11.64 o 
   3   2  31       34.09       40.10      7.83 o 
  -6   3  31      188.73      214.95     11.35 o 
  -5   3  31       25.75       26.50      3.56 o 
  -4   3  31        2.70        3.59      2.51 o 
  -3   3  31      430.66      458.17      9.33 o 
  -2   3  31      180.14      183.87      5.55 o 
  -1   3  31      583.23      549.97     10.08 o 
   0   3  31      573.28      590.57     10.52 o 
   1   3  31      415.21      441.93      8.76 o 
   2   3  31       24.26       23.37      3.51 o 
   3   3  31      452.78      475.58     20.99 o 
  -6   4  31       60.42       65.77      7.47 o 
  -5   4  31      115.19      111.20      6.08 o 
  -4   4  31      262.73      264.63      7.13 o 
  -3   4  31        0.61        2.63      2.36 o 
  -2   4  31      188.22      166.23      6.48 o 
  -1   4  31       20.44       21.75      2.73 o 
   0   4  31      545.68      567.91     10.40 o 
   1   4  31       85.12       93.70      5.36 o 
   2   4  31      217.56      212.89      7.18 o 
   3   4  31       53.52       26.63      7.67 o 
  -5   5  31      172.30      172.76     13.86 o 
  -4   5  31      112.00      115.61      6.15 o 
  -3   5  31      540.62      529.63     15.83 o 
  -2   5  31        3.05        6.31      2.69 o 
  -1   5  31      309.50      336.38      8.48 o 
   0   5  31      267.72      267.47      6.82 o 
   1   5  31      140.99      141.15      5.12 o 
   2   5  31       56.27       58.55      7.67 o 
  -5   6  31       69.98       69.88      6.45 o 
  -4   6  31       12.84       21.18      4.46 o 
  -3   6  31       20.10       13.70      4.52 o 
  -2   6  31        4.79        8.06      2.99 o 
  -1   6  31      451.32      465.50     10.47 o 
   0   6  31       23.79       29.53      4.56 o 
   1   6  31       91.30      106.16      5.85 o 
   2   6  31      316.48      335.37     13.24 o 
  -4   7  31       30.07       31.85      5.11 o 
  -3   7  31       66.11       67.65      6.22 o 
  -2   7  31      629.01      625.32     18.32 o 
  -1   7  31       21.05       23.15      4.32 o 
   0   7  31      401.93      475.14     13.70 o 
   1   7  31      176.59      194.68     10.16 o 
  -3   8  31      268.03      257.28     10.49 o 
  -2   8  31      185.74      186.36      8.83 o 
  -1   8  31      170.68      183.51     10.61 o 
   0   8  31       97.91      123.06      7.20 o 
  -6   0  32      779.60      763.02     22.86 o 
  -5   0  32     1015.48     1027.70     23.44 o 
  -4   0  32     1059.14     1051.60     22.96 o 
  -3   0  32       63.98       73.44      7.36 o 
  -2   0  32      529.83      541.62     18.10 o 
  -1   0  32      155.66      136.00      9.02 o 
   0   0  32     3783.40     3840.43     81.56 o 
   1   0  32       74.91       60.64      7.09 o 
   2   0  32      169.47      157.58     14.25 o 
  -6   1  32       30.25       31.93      4.94 o 
  -5   1  32       23.83       28.21      3.64 o 
  -4   1  32      317.14      330.29      7.80 o 
  -3   1  32       47.29       51.89      3.50 o 
  -2   1  32       23.54       28.34      2.86 o 
  -1   1  32      145.54      150.61      5.65 o 
   0   1  32      103.63      112.82      6.28 o 
   1   1  32      103.09      123.72      8.07 o 
   2   1  32       82.82       86.95      7.54 o 
  -6   2  32       57.98       61.30      5.94 o 
  -5   2  32       93.48      101.19      5.24 o 
  -4   2  32       16.40       16.88      2.89 o 
  -3   2  32       97.96      102.13      4.61 o 
  -2   2  32      248.25      247.31      8.64 o 
  -1   2  32        9.21        8.17      2.20 o 
   0   2  32      835.56      884.77     16.98 o 
   1   2  32       41.01       50.88      3.34 o 
   2   2  32     1014.80     1046.41     27.80 o 
  -5   3  32      104.92      119.79      7.28 o 
  -4   3  32       53.11       55.71      4.81 o 
  -3   3  32      208.90      214.46      6.37 o 
  -2   3  32        0.41        3.90      2.26 o 
  -1   3  32       29.48       31.24      2.94 o 
   0   3  32        0.09       10.17      2.38 o 
   1   3  32       91.80      106.92      4.38 o 
   2   3  32      148.12      130.59      5.69 o 
   3   3  32        3.56        1.88      6.58 o 
  -5   4  32      129.82      130.56      7.64 o 
  -4   4  32      218.27      209.39     12.84 o 
  -3   4  32       64.17       73.80      4.27 o 
  -2   4  32       48.86       55.25      3.69 o 
  -1   4  32      124.11      137.12      5.05 o 
   0   4  32        1.74       22.40      2.75 o 
   1   4  32       51.79       72.15      3.95 o 
   2   4  32      286.35      311.87     18.64 o 
  -5   5  32      117.88      116.47      7.60 o 
  -4   5  32       66.18       68.90      7.27 o 
  -3   5  32      550.51      553.39     18.37 o 
  -2   5  32      230.79      224.65      8.71 o 
  -1   5  32      982.57      999.16     19.25 o 
   0   5  32        0.24        0.05      2.63 o 
   1   5  32      456.41      478.12     11.74 o 
   2   5  32       16.95       11.85      5.26 o 
  -4   6  32       33.03       34.92      5.20 o 
  -3   6  32      415.34      394.34     17.92 o 
  -2   6  32        6.13        5.12      3.80 o 
  -1   6  32        9.72        6.45      4.22 o 
   0   6  32        5.50        9.79      4.26 o 
   1   6  32      233.99      263.33     10.07 o 
  -4   7  32       51.08       58.02      6.73 o 
  -3   7  32      489.39      501.83     15.00 o 
  -2   7  32      141.22      142.38      7.95 o 
  -1   7  32      464.50      462.36     17.45 o 
   0   7  32       13.88       15.90      4.44 o 
   1   7  32      565.39      597.20     16.00 o 
  -2   8  32      111.61      134.50      7.77 o 
  -1   8  32      226.00      231.98      9.73 o 
  -5   1  33      275.36      269.11      8.88 o 
  -4   1  33        4.69        4.24      3.10 o 
  -3   1  33       14.98       13.83      2.78 o 
  -2   1  33      118.96      120.79      5.24 o 
  -1   1  33      107.79      120.45      6.18 o 
   0   1  33        3.05       14.46      3.91 o 
   1   1  33      444.63      448.47     11.75 o 
   2   1  33       67.03       84.89     11.43 o 
  -5   2  33       43.79       54.34      5.64 o 
  -4   2  33       97.38      107.70      5.76 o 
  -3   2  33      362.75      355.46      9.00 o 
  -2   2  33      133.41      134.37      4.95 o 
  -1   2  33      167.08      158.19      5.26 o 
   0   2  33      217.54      225.91      6.10 o 
   1   2  33       40.90       34.52      3.62 o 
   2   2  33      782.16      886.85     36.35 o 
  -5   3  33       58.63       62.49      8.49 o 
  -4   3  33      208.51      195.38      7.56 o 
  -3   3  33       37.74       41.13      4.61 o 
  -2   3  33       19.68       20.45      2.86 o 
  -1   3  33       79.41       76.49      4.47 o 
   0   3  33       12.91       16.17      2.70 o 
   1   3  33        9.47       12.57      2.85 o 
   2   3  33       40.37       55.56      6.23 o 
  -5   4  33      211.20      221.65      9.67 o 
  -4   4  33        0.53       -2.20      3.57 o 
  -3   4  33      215.69      215.55      7.83 o 
  -2   4  33      200.98      193.55      7.32 o 
  -1   4  33      458.90      464.34     10.31 o 
   0   4  33      632.38      630.07     12.35 o 
   1   4  33       56.38       58.59      4.73 o 
   2   4  33      124.15      140.37      8.69 o 
  -4   5  33       25.29       36.01      5.27 o 
  -3   5  33      346.45      335.97     15.50 o 
  -2   5  33       64.04       73.14      5.91 o 
  -1   5  33       81.28       99.98      6.61 o 
   0   5  33      113.47      140.05      7.29 o 
   1   5  33     1164.38     1289.44     26.84 o 
  -4   6  33       14.96       19.06      5.16 o 
  -3   6  33      160.95      178.55      9.27 o 
  -2   6  33       62.53       54.77     11.28 o 
  -1   6  33      277.34      267.14     12.03 o 
   0   6  33        4.70        6.69      4.07 o 
   1   6  33       51.07       58.54      5.84 o 
  -3   7  33        0.76       -0.03      3.96 o 
  -2   7  33      145.68      156.10      8.39 o 
  -1   7  33        0.09        1.30      3.89 o 
   0   7  33      203.31      174.90      9.82 o 
  -5   0  34      143.30      153.66     14.41 o 
  -4   0  34       72.53       90.85     11.43 o 
  -3   0  34      703.12      700.10     30.70 o 
  -2   0  34      171.85      161.65     14.57 o 
  -1   0  34      388.85      337.17     14.68 o 
   0   0  34      736.26      802.76     24.07 o 
   1   0  34      285.07      314.85     20.05 o 
  -5   1  34       38.92       45.46      7.06 o 
  -4   1  34        2.77        5.21      3.72 o 
  -3   1  34      499.45      486.88     13.68 o 
  -2   1  34       34.89       35.49      6.25 o 
  -1   1  34     1161.71     1200.85     26.05 o 
   0   1  34      198.66      220.22      8.47 o 
   1   1  34      496.41      528.05     18.44 o 
   2   1  34      145.13      166.03     15.51 o 
  -5   2  34      255.66      257.82     10.63 o 
  -4   2  34       50.92       64.55      4.92 o 
  -3   2  34      189.83      193.82      7.20 o 
  -2   2  34       58.88       58.90      4.50 o 
  -1   2  34       13.32       19.29      4.04 o 
   0   2  34       44.23       61.36      9.44 o 
   1   2  34      260.72      302.74     14.01 o 
   2   2  34       58.74       91.47     12.06 o 
  -5   3  34       83.53       98.57      6.99 o 
  -4   3  34       70.87       62.92      7.34 o 
  -3   3  34      357.92      353.17     10.02 o 
  -2   3  34       58.15       57.65      4.50 o 
  -1   3  34      164.40      183.29      9.95 o 
   0   3  34        7.55        4.97      2.69 o 
   1   3  34      497.93      483.04     13.44 o 
  -4   4  34      153.52      169.11      8.38 o 
  -3   4  34       43.66       40.96      5.18 o 
  -2   4  34       78.09       76.73      6.08 o 
  -1   4  34       33.32       44.45      4.96 o 
   0   4  34      172.32      179.84      8.21 o 
   1   4  34       41.91       78.07      5.96 o 
  -4   5  34      305.61      308.48     11.46 o 
  -3   5  34        4.91       10.75      4.32 o 
  -2   5  34      184.93      205.30     15.15 o 
  -1   5  34       33.14       33.83      4.78 o 
   0   5  34       26.29       42.63      6.02 o 
   1   5  34        0.89       11.12      4.15 o 
  -3   6  34      290.27      303.06     13.70 o 
  -2   6  34      693.54      710.99     22.29 o 
  -1   6  34       81.46       78.87      6.25 o 
   0   6  34      470.76      489.20     14.40 o 
  -4   1  35      107.94       95.23      8.58 o 
  -3   1  35       82.93       90.98      8.36 o 
  -2   1  35        5.72       15.84      8.38 o 
  -1   1  35        1.77       27.88      6.04 o 
   0   1  35        1.64       19.75      6.06 o 
   1   1  35      698.95      802.10     24.37 o 
  -4   2  35        0.11       -0.52      3.50 o 
  -3   2  35      226.13      225.72      7.92 o 
  -2   2  35       12.64       17.40      4.07 o 
  -1   2  35       19.42       18.40      3.90 o 
   0   2  35      132.89      150.84     10.30 o 
   1   2  35       99.32      117.76     17.86 o 
  -4   3  35      182.09      184.58     11.17 o 
  -3   3  35       29.57       34.13      5.04 o 
  -2   3  35      515.70      534.90     18.61 o 
  -1   3  35      368.90      362.41      9.88 o 
   0   3  35      143.10      133.51      7.02 o 
   1   3  35      281.21      289.52     10.34 o 
  -3   4  35      397.54      401.91     18.58 o 
  -2   4  35       20.66       19.68      4.34 o 
  -1   4  35        2.42        4.94      3.54 o 
   0   4  35       11.45       12.49      4.14 o 
  -3   5  35      190.89      214.09      9.68 o 
  -2   5  35      207.95      208.49      9.34 o 
  -1   5  35       26.80       31.98      5.68 o 
  -4   0  36       63.40       64.69     11.43 o 
  -3   0  36      237.16      239.97     18.01 o 
  -2   0  36     1147.03     1255.74     47.00 o 
  -1   0  36      257.22      243.26     17.70 o 
   0   0  36      121.81      101.97     13.16 o 
  -4   1  36      250.13      245.30     14.02 o 
  -3   1  36        0.07       -3.91      4.84 o 
  -2   1  36      337.67      350.49     15.34 o 
  -1   1  36       79.70       79.88      8.25 o 
   0   1  36      421.27      459.67     17.66 o 
  -3   2  36        2.41        6.30      3.83 o 
  -2   2  36      281.55      311.59     23.65 o 
  -1   2  36        2.06        9.16      5.32 o 
   0   2  36      398.30      412.09     16.89 o 
  -3   3  36        7.58        4.91      4.12 o 
  -2   3  36        1.12        7.86      3.72 o 
  -1   3  36      165.23      181.66      8.39 o 
   0   3  36       86.16       93.02      6.40 o 
  -2   4  36        0.74       -3.32      3.32 o 
  -1   4  36       74.41       98.73      6.75 o 
  -3   1  37        0.02       10.25      5.81 o 
  -2   1  37       87.69       99.95     10.57 o 
  -1   1  37       17.75       24.28      6.53 o 
  -2   2  37        0.68       -1.47      5.40 o 
  -1   2  37       60.56       41.48      7.35 o 
                                                 
